# Supplementary material for: Starless bias and parameter-estimation bias in the likelihood-based phylogenetic method
Source: AIMS Genet. 2019 Apr 9;5(4):212–23. doi: 10.3934/genet.2018.4.212 (PMC6690233; doi:10.3934/genet.2018.4.212)
Supplement: Supplementary file 5 [file genetics-05-04-212-s005.fas]

>S1
TTTTTTCCCCCCAAAAAAGGGGGGTTTTTTTTTTTTTTTTTTTTTTTTTTTTTTTTTTTTCCCCCCCCCCCCCCCCCCCCCCCCCCCCCCCCCCCCAAAAAAAAAAAAAAAAAAAAAAAAAAAAAAAAAAAAGGGGGGGGGGGGGGGGGGGGGGGGGGGGGGGGGGGGTTTTTTTTTTTTCCCCCCCCCCCCAAAAAAAAAAAAGGGGGGGGGGGGTTTTTTTTTCCCCCCCCCAAAAAAAAAGGGGGGGGGTCAG
>S2
CCAAGGTTAAGGTTCCGGTTCCAATTTTTTCCCCCCCCCCAAAAAAAAAAGGGGGGGGGGTTTTTTTTTTCCCCCCAAAAAAAAAAGGGGGGGGGGTTTTTTTTTTCCCCCCCCCCAAAAAAGGGGGGGGGGTTTTTTTTTTCCCCCCCCCCAAAAAAAAAAGGGGGGTTTTTTCCAAGGTTCCCCCCAAGGTTCCAAAAAAGGTTCCAAGGGGGGTTTCCAAGGTTCCCAAGGTTCCAAAGGTTCCAAGGGTCAG
>S3
AGCGCAAGTGTACGTGTCCATATCCCAAGGTTCCAAAGGGTTCCCAAGGGTTCCCAAAGGTTCCAAAGGGTTAAGGTTTCCAAGGGTTTCCAAAGGTTCCCAAGGGTTTCCAAGGGTTCCGGTTTCCCAAGGTTCCCAAAGGTTTCCAAAGGTTTCCCAAGGTTCCAATTTCAGTCTATGTCTCCCAGCACGTACATCAAAGAGTGCGAGTCAGGGCAGTCTATGTCTAGCACGTACATCGAGTGCGAGTCATCAG
>S4
GAGCACGAGTATGCGTCTACATCTAGCGCAAGAGTCATCGCGTCACGTAGCATCGTAGCAAGAGTCATCGAGTGTATCATGTGCAGTCGTACAGTACGTCACGTAGTCATGTGCAGCGTGTCTAGCAGTCTCCATCGTAGCATCGTACAGTATAGCAGTCTCCATATCCAGTTTTCTATGTCCTAGCCCACGTACAAATCGAAGTGCGAGGGGTCACAGCTATGTCTTAGACGCATACTCGGAGTGCGATCATCAG
