# Supplementary material for: Starless bias and parameter-estimation bias in the likelihood-based phylogenetic method
Source: AIMS Genet. 2019 Apr 9;5(4):212–23. doi: 10.3934/genet.2018.4.212 (PMC6690233; doi:10.3934/genet.2018.4.212)
Supplement: Supplementary file 7 [file genetics-05-04-212-s007.fas]

>S1
TTTTTTCCCCCCAAAAAAGGGGGGTTTTTTCCCCCCAAAAAAGGGGGGTTTTTTCCCCCCAAAAAAGGGGGGTTTTTTCCCCCCAAAAAAGGGGGGTTTTTTCCCCCCAAAAAAGGGGGGTTTTTTCCCCCCAAAAAAGGGGGGTTTTTTCCCCCCAAAAAAGGGGGGTTTTTTCCCCCCAAAAAAGGGGGGTTTTTTTTTTTTTTTTTTTTTTTTTTTTTTTTTTTTCCCCCCCCCCCCCCCCCCCCCCCCCCCCCCCCCCCCAAAAAAAAAAAAAAAAAAAAAAAAAAAAAAAAAAAAGGGGGGGGGGGGGGGGGGGGGGGGGGGGGGGGGGGGTTTTTTTTTTTTTTTTTTTTTTTTTTTTTTTTTTTTCCCCCCCCCCCCCCCCCCCCCCCCCCCCCCCCCCCCAAAAAAAAAAAAAAAAAAAAAAAAAAAAAAAAAAAAGGGGGGGGGGGGGGGGGGGGGGGGGGGGGGGGGGGGTTTTTTTTTTTTTTTTTTTTTTTTTTTTTTTTTTTTCCCCCCCCCCCCCCCCCCCCCCCCCCCCCCCCCCCCAAAAAAAAAAAAAAAAAAAAAAAAAAAAAAAAAAAAGGGGGGGGGGGGGGGGGGGGGGGGGGGGGGGGGGGGTTTTTTTTTTTTTTTTTTTTTTTTTTTTTTTTTTTTCCCCCCCCCCCCCCCCCCCCCCCCCCCCCCCCCCCCAAAAAAAAAAAAAAAAAAAAAAAAAAAAAAAAAAAAGGGGGGGGGGGGGGGGGGGGGGGGGGGGGGGGGGGGTTTTTTTTTTTTTTTTTTTTTTTTTTTTTTTTTTTTCCCCCCCCCCCCCCCCCCCCCCCCCCCCCCCCCCCCAAAAAAAAAAAAAAAAAAAAAAAAAAAAAAAAAAAAGGGGGGGGGGGGGGGGGGGGGGGGGGGGGGGGGGGGTTTTTTTTTTTTTTTTTTTTTTTTTTTTTTTTTTTTCCCCCCCCCCCCCCCCCCCCCCCCCCCCCCCCCCCCAAAAAAAAAAAAAAAAAAAAAAAAAAAAAAAAAAAAGGGGGGGGGGGGGGGGGGGGGGGGGGGGGGGGGGGGTTTTTTTTTTTTTTTTTTTTTTTTTTTTTTTTTTTTCCCCCCCCCCCCCCCCCCCCCCCCCCCCCCCCCCCCAAAAAAAAAAAAAAAAAAAAAAAAAAAAAAAAAAAAGGGGGGGGGGGGGGGGGGGGGGGGGGGGGGGGGGGGTTTTTTTTTTTTTTTTTTTTTTTTTTTTTTTTTTTTCCCCCCCCCCCCCCCCCCCCCCCCCCCCCCCCCCCCAAAAAAAAAAAAAAAAAAAAAAAAAAAAAAAAAAAAGGGGGGGGGGGGGGGGGGGGGGGGGGGGGGGGGGGGTTTTTTTTTTTTTTTTTTTTTTTTTTTTTTTTTTTTCCCCCCCCCCCCCCCCCCCCCCCCCCCCCCCCCCCCAAAAAAAAAAAAAAAAAAAAAAAAAAAAAAAAAAAAGGGGGGGGGGGGGGGGGGGGGGGGGGGGGGGGGGGGTTTTTTTTTTTTTTTTTTTTTTTTTTTTTTTTTTTTCCCCCCCCCCCCCCCCCCCCCCCCCCCCCCCCCCCCAAAAAAAAAAAAAAAAAAAAAAAAAAAAAAAAAAAAGGGGGGGGGGGGGGGGGGGGGGGGGGGGGGGGGGGGTTTTTTTTTTTTTTTTTTTTTTTTTTTTTTTTTTTTCCCCCCCCCCCCCCCCCCCCCCCCCCCCCCCCCCCCAAAAAAAAAAAAAAAAAAAAAAAAAAAAAAAAAAAAGGGGGGGGGGGGGGGGGGGGGGGGGGGGGGGGGGGGTTTTTTTTTTTTCCCCCCCCCCCCAAAAAAAAAAAAGGGGGGGGGGGGTTTTTTTTTTTTCCCCCCCCCCCCAAAAAAAAAAAAGGGGGGGGGGGGTTTTTTTTTTTTCCCCCCCCCCCCAAAAAAAAAAAAGGGGGGGGGGGGTTTTTTTTTTTTCCCCCCCCCCCCAAAAAAAAAAAAGGGGGGGGGGGGTTTTTTTTTTTTCCCCCCCCCCCCAAAAAAAAAAAAGGGGGGGGGGGGTTTTTTTTTCCCCCCCCCAAAAAAAAAGGGGGGGGGTTTTTTTTTCCCCCCCCCAAAAAAAAAGGGGGGGGGTTTTTTTTTCCCCCCCCCAAAAAAAAAGGGGGGGGGTTTTTTTTTCCCCCCCCCAAAAAAAAAGGGGGGGGGTTTTTTTTTCCCCCCCCCAAAAAAAAAGGGGGGGGGTTTTTTTTTCCCCCCCCCAAAAAAAAAGGGGGGGGGTTTTTTTTTCCCCCCCCCAAAAAAAAAGGGGGGGGGTTTTTTTTTCCCCCCCCCAAAAAAAAAGGGGGGGGGTTTTTTTTTCCCCCCCCCAAAAAAAAAGGGGGGGGGTTTTTTTTTCCCCCCCCCAAAAAAAAAGGGGGGGGGACGTACGTACGTACGTACGTACGTACGTACGTACGTACGTACGTACGTACGTACGTACGTACGTACGTACGTACGTACGTACGTACGTACGTACGTACGTACGTACGTACGTACGTACGTACGTACGTACGTACGTACGTACGTACGTACGT
>S2
CCAAGGTTAAGGTTCCGGTTCCAACCAAGGTTAAGGTTCCGGTTCCAACCAAGGTTAAGGTTCCGGTTCCAACCAAGGTTAAGGTTCCGGTTCCAACCAAGGTTAAGGTTCCGGTTCCAACCAAGGTTAAGGTTCCGGTTCCAACCAAGGTTAAGGTTCCGGTTCCAACCAAGGTTAAGGTTCCGGTTCCAATTTTTTCCCCCCCCCCAAAAAAAAAAGGGGGGGGGGTTTTTTTTTTCCCCCCAAAAAAAAAAGGGGGGGGGGTTTTTTTTTTCCCCCCCCCCAAAAAAGGGGGGGGGGTTTTTTTTTTCCCCCCCCCCAAAAAAAAAAGGGGGGTTTTTTCCCCCCCCCCAAAAAAAAAAGGGGGGGGGGTTTTTTTTTTCCCCCCAAAAAAAAAAGGGGGGGGGGTTTTTTTTTTCCCCCCCCCCAAAAAAGGGGGGGGGGTTTTTTTTTTCCCCCCCCCCAAAAAAAAAAGGGGGGTTTTTTCCCCCCCCCCAAAAAAAAAAGGGGGGGGGGTTTTTTTTTTCCCCCCAAAAAAAAAAGGGGGGGGGGTTTTTTTTTTCCCCCCCCCCAAAAAAGGGGGGGGGGTTTTTTTTTTCCCCCCCCCCAAAAAAAAAAGGGGGGTTTTTTCCCCCCCCCCAAAAAAAAAAGGGGGGGGGGTTTTTTTTTTCCCCCCAAAAAAAAAAGGGGGGGGGGTTTTTTTTTTCCCCCCCCCCAAAAAAGGGGGGGGGGTTTTTTTTTTCCCCCCCCCCAAAAAAAAAAGGGGGGTTTTTTCCCCCCCCCCAAAAAAAAAAGGGGGGGGGGTTTTTTTTTTCCCCCCAAAAAAAAAAGGGGGGGGGGTTTTTTTTTTCCCCCCCCCCAAAAAAGGGGGGGGGGTTTTTTTTTTCCCCCCCCCCAAAAAAAAAAGGGGGGTTTTTTCCCCCCCCCCAAAAAAAAAAGGGGGGGGGGTTTTTTTTTTCCCCCCAAAAAAAAAAGGGGGGGGGGTTTTTTTTTTCCCCCCCCCCAAAAAAGGGGGGGGGGTTTTTTTTTTCCCCCCCCCCAAAAAAAAAAGGGGGGTTTTTTCCCCCCCCCCAAAAAAAAAAGGGGGGGGGGTTTTTTTTTTCCCCCCAAAAAAAAAAGGGGGGGGGGTTTTTTTTTTCCCCCCCCCCAAAAAAGGGGGGGGGGTTTTTTTTTTCCCCCCCCCCAAAAAAAAAAGGGGGGTTTTTTCCCCCCCCCCAAAAAAAAAAGGGGGGGGGGTTTTTTTTTTCCCCCCAAAAAAAAAAGGGGGGGGGGTTTTTTTTTTCCCCCCCCCCAAAAAAGGGGGGGGGGTTTTTTTTTTCCCCCCCCCCAAAAAAAAAAGGGGGGTTTTTTCCCCCCCCCCAAAAAAAAAAGGGGGGGGGGTTTTTTTTTTCCCCCCAAAAAAAAAAGGGGGGGGGGTTTTTTTTTTCCCCCCCCCCAAAAAAGGGGGGGGGGTTTTTTTTTTCCCCCCCCCCAAAAAAAAAAGGGGGGTTTTTTCCCCCCCCCCAAAAAAAAAAGGGGGGGGGGTTTTTTTTTTCCCCCCAAAAAAAAAAGGGGGGGGGGTTTTTTTTTTCCCCCCCCCCAAAAAAGGGGGGGGGGTTTTTTTTTTCCCCCCCCCCAAAAAAAAAAGGGGGGTTTTTTCCCCCCCCCCAAAAAAAAAAGGGGGGGGGGTTTTTTTTTTCCCCCCAAAAAAAAAAGGGGGGGGGGTTTTTTTTTTCCCCCCCCCCAAAAAAGGGGGGGGGGTTTTTTTTTTCCCCCCCCCCAAAAAAAAAAGGGGGGTTTTTTCCAAGGTTCCCCCCAAGGTTCCAAAAAAGGTTCCAAGGGGGGTTTTTTCCAAGGTTCCCCCCAAGGTTCCAAAAAAGGTTCCAAGGGGGGTTTTTTCCAAGGTTCCCCCCAAGGTTCCAAAAAAGGTTCCAAGGGGGGTTTTTTCCAAGGTTCCCCCCAAGGTTCCAAAAAAGGTTCCAAGGGGGGTTTTTTCCAAGGTTCCCCCCAAGGTTCCAAAAAAGGTTCCAAGGGGGGTTTCCAAGGTTCCCAAGGTTCCAAAGGTTCCAAGGGTTTCCAAGGTTCCCAAGGTTCCAAAGGTTCCAAGGGTTTCCAAGGTTCCCAAGGTTCCAAAGGTTCCAAGGGTTTCCAAGGTTCCCAAGGTTCCAAAGGTTCCAAGGGTTTCCAAGGTTCCCAAGGTTCCAAAGGTTCCAAGGGTTTCCAAGGTTCCCAAGGTTCCAAAGGTTCCAAGGGTTTCCAAGGTTCCCAAGGTTCCAAAGGTTCCAAGGGTTTCCAAGGTTCCCAAGGTTCCAAAGGTTCCAAGGGTTTCCAAGGTTCCCAAGGTTCCAAAGGTTCCAAGGGTTTCCAAGGTTCCCAAGGTTCCAAAGGTTCCAAGGGACGTACGTACGTACGTACGTACGTACGTACGTACGTACGTACGTACGTACGTACGTACGTACGTACGTACGTACGTACGTACGTACGTACGTACGTACGTACGTACGTACGTACGTACGTACGTACGTACGTACGTACGTACGTACGTACGT
>S3
AGCGCAAGTGTACGTGTCCATATCAGCGCAAGTGTACGTGTCCATATCAGCGCAAGTGTACGTGTCCATATCAGCGCAAGTGTACGTGTCCATATCAGCGCAAGTGTACGTGTCCATATCAGCGCAAGTGTACGTGTCCATATCAGCGCAAGTGTACGTGTCCATATCAGCGCAAGTGTACGTGTCCATATCCCAAGGTTCCAAAGGGTTCCCAAGGGTTCCCAAAGGTTCCAAAGGGTTAAGGTTTCCAAGGGTTTCCAAAGGTTCCCAAGGGTTTCCAAGGGTTCCGGTTTCCCAAGGTTCCCAAAGGTTTCCAAAGGTTTCCCAAGGTTCCAACCAAGGTTCCAAAGGGTTCCCAAGGGTTCCCAAAGGTTCCAAAGGGTTAAGGTTTCCAAGGGTTTCCAAAGGTTCCCAAGGGTTTCCAAGGGTTCCGGTTTCCCAAGGTTCCCAAAGGTTTCCAAAGGTTTCCCAAGGTTCCAACCAAGGTTCCAAAGGGTTCCCAAGGGTTCCCAAAGGTTCCAAAGGGTTAAGGTTTCCAAGGGTTTCCAAAGGTTCCCAAGGGTTTCCAAGGGTTCCGGTTTCCCAAGGTTCCCAAAGGTTTCCAAAGGTTTCCCAAGGTTCCAACCAAGGTTCCAAAGGGTTCCCAAGGGTTCCCAAAGGTTCCAAAGGGTTAAGGTTTCCAAGGGTTTCCAAAGGTTCCCAAGGGTTTCCAAGGGTTCCGGTTTCCCAAGGTTCCCAAAGGTTTCCAAAGGTTTCCCAAGGTTCCAACCAAGGTTCCAAAGGGTTCCCAAGGGTTCCCAAAGGTTCCAAAGGGTTAAGGTTTCCAAGGGTTTCCAAAGGTTCCCAAGGGTTTCCAAGGGTTCCGGTTTCCCAAGGTTCCCAAAGGTTTCCAAAGGTTTCCCAAGGTTCCAACCAAGGTTCCAAAGGGTTCCCAAGGGTTCCCAAAGGTTCCAAAGGGTTAAGGTTTCCAAGGGTTTCCAAAGGTTCCCAAGGGTTTCCAAGGGTTCCGGTTTCCCAAGGTTCCCAAAGGTTTCCAAAGGTTTCCCAAGGTTCCAACCAAGGTTCCAAAGGGTTCCCAAGGGTTCCCAAAGGTTCCAAAGGGTTAAGGTTTCCAAGGGTTTCCAAAGGTTCCCAAGGGTTTCCAAGGGTTCCGGTTTCCCAAGGTTCCCAAAGGTTTCCAAAGGTTTCCCAAGGTTCCAACCAAGGTTCCAAAGGGTTCCCAAGGGTTCCCAAAGGTTCCAAAGGGTTAAGGTTTCCAAGGGTTTCCAAAGGTTCCCAAGGGTTTCCAAGGGTTCCGGTTTCCCAAGGTTCCCAAAGGTTTCCAAAGGTTTCCCAAGGTTCCAACCAAGGTTCCAAAGGGTTCCCAAGGGTTCCCAAAGGTTCCAAAGGGTTAAGGTTTCCAAGGGTTTCCAAAGGTTCCCAAGGGTTTCCAAGGGTTCCGGTTTCCCAAGGTTCCCAAAGGTTTCCAAAGGTTTCCCAAGGTTCCAACCAAGGTTCCAAAGGGTTCCCAAGGGTTCCCAAAGGTTCCAAAGGGTTAAGGTTTCCAAGGGTTTCCAAAGGTTCCCAAGGGTTTCCAAGGGTTCCGGTTTCCCAAGGTTCCCAAAGGTTTCCAAAGGTTTCCCAAGGTTCCAACCAAGGTTCCAAAGGGTTCCCAAGGGTTCCCAAAGGTTCCAAAGGGTTAAGGTTTCCAAGGGTTTCCAAAGGTTCCCAAGGGTTTCCAAGGGTTCCGGTTTCCCAAGGTTCCCAAAGGTTTCCAAAGGTTTCCCAAGGTTCCAATTTCAGTCTATGTCTCCCAGCACGTACATCAAAGAGTGCGAGTCAGGGTTTCAGTCTATGTCTCCCAGCACGTACATCAAAGAGTGCGAGTCAGGGTTTCAGTCTATGTCTCCCAGCACGTACATCAAAGAGTGCGAGTCAGGGTTTCAGTCTATGTCTCCCAGCACGTACATCAAAGAGTGCGAGTCAGGGTTTCAGTCTATGTCTCCCAGCACGTACATCAAAGAGTGCGAGTCAGGGCAGTCTATGTCTAGCACGTACATCGAGTGCGAGTCACAGTCTATGTCTAGCACGTACATCGAGTGCGAGTCACAGTCTATGTCTAGCACGTACATCGAGTGCGAGTCACAGTCTATGTCTAGCACGTACATCGAGTGCGAGTCACAGTCTATGTCTAGCACGTACATCGAGTGCGAGTCACAGTCTATGTCTAGCACGTACATCGAGTGCGAGTCACAGTCTATGTCTAGCACGTACATCGAGTGCGAGTCACAGTCTATGTCTAGCACGTACATCGAGTGCGAGTCACAGTCTATGTCTAGCACGTACATCGAGTGCGAGTCACAGTCTATGTCTAGCACGTACATCGAGTGCGAGTCAACGTACGTACGTACGTACGTACGTACGTACGTACGTACGTACGTACGTACGTACGTACGTACGTACGTACGTACGTACGTACGTACGTACGTACGTACGTACGTACGTACGTACGTACGTACGTACGTACGTACGTACGTACGTACGTACGT
>S4
GAGCACGAGTATGCGTCTACATCTGAGCACGAGTATGCGTCTACATCTGAGCACGAGTATGCGTCTACATCTGAGCACGAGTATGCGTCTACATCTGAGCACGAGTATGCGTCTACATCTGAGCACGAGTATGCGTCTACATCTGAGCACGAGTATGCGTCTACATCTGAGCACGAGTATGCGTCTACATCTAGCGCAAGAGTCATCGCGTCACGTAGCATCGTAGCAAGAGTCATCGAGTGTATCATGTGCAGTCGTACAGTACGTCACGTAGTCATGTGCAGCGTGTCTAGCAGTCTCCATCGTAGCATCGTACAGTATAGCAGTCTCCATATCAGCGCAAGAGTCATCGCGTCACGTAGCATCGTAGCAAGAGTCATCGAGTGTATCATGTGCAGTCGTACAGTACGTCACGTAGTCATGTGCAGCGTGTCTAGCAGTCTCCATCGTAGCATCGTACAGTATAGCAGTCTCCATATCAGCGCAAGAGTCATCGCGTCACGTAGCATCGTAGCAAGAGTCATCGAGTGTATCATGTGCAGTCGTACAGTACGTCACGTAGTCATGTGCAGCGTGTCTAGCAGTCTCCATCGTAGCATCGTACAGTATAGCAGTCTCCATATCAGCGCAAGAGTCATCGCGTCACGTAGCATCGTAGCAAGAGTCATCGAGTGTATCATGTGCAGTCGTACAGTACGTCACGTAGTCATGTGCAGCGTGTCTAGCAGTCTCCATCGTAGCATCGTACAGTATAGCAGTCTCCATATCAGCGCAAGAGTCATCGCGTCACGTAGCATCGTAGCAAGAGTCATCGAGTGTATCATGTGCAGTCGTACAGTACGTCACGTAGTCATGTGCAGCGTGTCTAGCAGTCTCCATCGTAGCATCGTACAGTATAGCAGTCTCCATATCAGCGCAAGAGTCATCGCGTCACGTAGCATCGTAGCAAGAGTCATCGAGTGTATCATGTGCAGTCGTACAGTACGTCACGTAGTCATGTGCAGCGTGTCTAGCAGTCTCCATCGTAGCATCGTACAGTATAGCAGTCTCCATATCAGCGCAAGAGTCATCGCGTCACGTAGCATCGTAGCAAGAGTCATCGAGTGTATCATGTGCAGTCGTACAGTACGTCACGTAGTCATGTGCAGCGTGTCTAGCAGTCTCCATCGTAGCATCGTACAGTATAGCAGTCTCCATATCAGCGCAAGAGTCATCGCGTCACGTAGCATCGTAGCAAGAGTCATCGAGTGTATCATGTGCAGTCGTACAGTACGTCACGTAGTCATGTGCAGCGTGTCTAGCAGTCTCCATCGTAGCATCGTACAGTATAGCAGTCTCCATATCAGCGCAAGAGTCATCGCGTCACGTAGCATCGTAGCAAGAGTCATCGAGTGTATCATGTGCAGTCGTACAGTACGTCACGTAGTCATGTGCAGCGTGTCTAGCAGTCTCCATCGTAGCATCGTACAGTATAGCAGTCTCCATATCAGCGCAAGAGTCATCGCGTCACGTAGCATCGTAGCAAGAGTCATCGAGTGTATCATGTGCAGTCGTACAGTACGTCACGTAGTCATGTGCAGCGTGTCTAGCAGTCTCCATCGTAGCATCGTACAGTATAGCAGTCTCCATATCAGCGCAAGAGTCATCGCGTCACGTAGCATCGTAGCAAGAGTCATCGAGTGTATCATGTGCAGTCGTACAGTACGTCACGTAGTCATGTGCAGCGTGTCTAGCAGTCTCCATCGTAGCATCGTACAGTATAGCAGTCTCCATATCCAGTTTTCTATGTCCTAGCCCACGTACAAATCGAAGTGCGAGGGGTCACAGTTTTCTATGTCCTAGCCCACGTACAAATCGAAGTGCGAGGGGTCACAGTTTTCTATGTCCTAGCCCACGTACAAATCGAAGTGCGAGGGGTCACAGTTTTCTATGTCCTAGCCCACGTACAAATCGAAGTGCGAGGGGTCACAGTTTTCTATGTCCTAGCCCACGTACAAATCGAAGTGCGAGGGGTCACAGCTATGTCTTAGACGCATACTCGGAGTGCGATCACAGCTATGTCTTAGACGCATACTCGGAGTGCGATCACAGCTATGTCTTAGACGCATACTCGGAGTGCGATCACAGCTATGTCTTAGACGCATACTCGGAGTGCGATCACAGCTATGTCTTAGACGCATACTCGGAGTGCGATCACAGCTATGTCTTAGACGCATACTCGGAGTGCGATCACAGCTATGTCTTAGACGCATACTCGGAGTGCGATCACAGCTATGTCTTAGACGCATACTCGGAGTGCGATCACAGCTATGTCTTAGACGCATACTCGGAGTGCGATCACAGCTATGTCTTAGACGCATACTCGGAGTGCGATCAACGTACGTACGTACGTACGTACGTACGTACGTACGTACGTACGTACGTACGTACGTACGTACGTACGTACGTACGTACGTACGTACGTACGTACGTACGTACGTACGTACGTACGTACGTACGTACGTACGTACGTACGTACGTACGTACGT
>S1
TTTTTTCCCCCCAAAAAAGGGGGGTTTTTTCCCCCCAAAAAAGGGGGGTTTTTTCCCCCCAAAAAAGGGGGGTTTTTTCCCCCCAAAAAAGGGGGGTTTTTTCCCCCCAAAAAAGGGGGGTTTTTTCCCCCCAAAAAAGGGGGGTTTTTTTTTTTTTTTTTTTTTTTTTTTTTTTTTTTTCCCCCCCCCCCCCCCCCCCCCCCCCCCCCCCCCCCCAAAAAAAAAAAAAAAAAAAAAAAAAAAAAAAAAAAAGGGGGGGGGGGGGGGGGGGGGGGGGGGGGGGGGGGGTTTTTTTTTTTTTTTTTTTTTTTTTTTTTTTTTTTTCCCCCCCCCCCCCCCCCCCCCCCCCCCCCCCCCCCCAAAAAAAAAAAAAAAAAAAAAAAAAAAAAAAAAAAAGGGGGGGGGGGGGGGGGGGGGGGGGGGGGGGGGGGGTTTTTTTTTTTTTTTTTTTTTTTTTTTTTTTTTTTTCCCCCCCCCCCCCCCCCCCCCCCCCCCCCCCCCCCCAAAAAAAAAAAAAAAAAAAAAAAAAAAAAAAAAAAAGGGGGGGGGGGGGGGGGGGGGGGGGGGGGGGGGGGGTTTTTTTTTTTTTTTTTTTTTTTTTTTTTTTTTTTTCCCCCCCCCCCCCCCCCCCCCCCCCCCCCCCCCCCCAAAAAAAAAAAAAAAAAAAAAAAAAAAAAAAAAAAAGGGGGGGGGGGGGGGGGGGGGGGGGGGGGGGGGGGGTTTTTTTTTTTTTTTTTTTTTTTTTTTTTTTTTTTTCCCCCCCCCCCCCCCCCCCCCCCCCCCCCCCCCCCCAAAAAAAAAAAAAAAAAAAAAAAAAAAAAAAAAAAAGGGGGGGGGGGGGGGGGGGGGGGGGGGGGGGGGGGGTTTTTTTTTTTTTTTTTTTTTTTTTTTTTTTTTTTTCCCCCCCCCCCCCCCCCCCCCCCCCCCCCCCCCCCCAAAAAAAAAAAAAAAAAAAAAAAAAAAAAAAAAAAAGGGGGGGGGGGGGGGGGGGGGGGGGGGGGGGGGGGGTTTTTTTTTTTTTTTTTTTTTTTTTTTTTTTTTTTTCCCCCCCCCCCCCCCCCCCCCCCCCCCCCCCCCCCCAAAAAAAAAAAAAAAAAAAAAAAAAAAAAAAAAAAAGGGGGGGGGGGGGGGGGGGGGGGGGGGGGGGGGGGGTTTTTTTTTTTTTTTTTTTTTTTTTTTTTTTTTTTTCCCCCCCCCCCCCCCCCCCCCCCCCCCCCCCCCCCCAAAAAAAAAAAAAAAAAAAAAAAAAAAAAAAAAAAAGGGGGGGGGGGGGGGGGGGGGGGGGGGGGGGGGGGGTTTTTTTTTTTTTTTTTTTTTTTTTTTTTTTTTTTTCCCCCCCCCCCCCCCCCCCCCCCCCCCCCCCCCCCCAAAAAAAAAAAAAAAAAAAAAAAAAAAAAAAAAAAAGGGGGGGGGGGGGGGGGGGGGGGGGGGGGGGGGGGGTTTTTTTTTTTTCCCCCCCCCCCCAAAAAAAAAAAAGGGGGGGGGGGGTTTTTTTTTTTTCCCCCCCCCCCCAAAAAAAAAAAAGGGGGGGGGGGGTTTTTTTTTTTTCCCCCCCCCCCCAAAAAAAAAAAAGGGGGGGGGGGGTTTTTTTTTTTTCCCCCCCCCCCCAAAAAAAAAAAAGGGGGGGGGGGGTTTTTTTTTTTTCCCCCCCCCCCCAAAAAAAAAAAAGGGGGGGGGGGGTTTTTTTTTTTTCCCCCCCCCCCCAAAAAAAAAAAAGGGGGGGGGGGGTTTTTTTTTTTTCCCCCCCCCCCCAAAAAAAAAAAAGGGGGGGGGGGGTTTTTTTTTTTTCCCCCCCCCCCCAAAAAAAAAAAAGGGGGGGGGGGGTTTTTTTTTTTTCCCCCCCCCCCCAAAAAAAAAAAAGGGGGGGGGGGGTTTTTTTTTTTTCCCCCCCCCCCCAAAAAAAAAAAAGGGGGGGGGGGGTTTTTTTTTCCCCCCCCCAAAAAAAAAGGGGGGGGGTTTTTTTTTCCCCCCCCCAAAAAAAAAGGGGGGGGGTTTTTTTTTCCCCCCCCCAAAAAAAAAGGGGGGGGGTTTTTTTTTCCCCCCCCCAAAAAAAAAGGGGGGGGGTTTTTTTTTCCCCCCCCCAAAAAAAAAGGGGGGGGGTTTTTTTTTCCCCCCCCCAAAAAAAAAGGGGGGGGGTTTTTTTTTCCCCCCCCCAAAAAAAAAGGGGGGGGGTTTTTTTTTCCCCCCCCCAAAAAAAAAGGGGGGGGGTTTTTTTTTCCCCCCCCCAAAAAAAAAGGGGGGGGGTTTTTTTTTCCCCCCCCCAAAAAAAAAGGGGGGGGGTTTTTTTTTCCCCCCCCCAAAAAAAAAGGGGGGGGGTTTTTTTTTCCCCCCCCCAAAAAAAAAGGGGGGGGGTTTTTTTTTCCCCCCCCCAAAAAAAAAGGGGGGGGGTTTTTTTTTCCCCCCCCCAAAAAAAAAGGGGGGGGGTTTTTTTTTCCCCCCCCCAAAAAAAAAGGGGGGGGGTTTTTTTTTCCCCCCCCCAAAAAAAAAGGGGGGGGGACGTACGTACGTACGTACGTACGTACGTACGT
>S2
CCAAGGTTAAGGTTCCGGTTCCAACCAAGGTTAAGGTTCCGGTTCCAACCAAGGTTAAGGTTCCGGTTCCAACCAAGGTTAAGGTTCCGGTTCCAACCAAGGTTAAGGTTCCGGTTCCAACCAAGGTTAAGGTTCCGGTTCCAATTTTTTCCCCCCCCCCAAAAAAAAAAGGGGGGGGGGTTTTTTTTTTCCCCCCAAAAAAAAAAGGGGGGGGGGTTTTTTTTTTCCCCCCCCCCAAAAAAGGGGGGGGGGTTTTTTTTTTCCCCCCCCCCAAAAAAAAAAGGGGGGTTTTTTCCCCCCCCCCAAAAAAAAAAGGGGGGGGGGTTTTTTTTTTCCCCCCAAAAAAAAAAGGGGGGGGGGTTTTTTTTTTCCCCCCCCCCAAAAAAGGGGGGGGGGTTTTTTTTTTCCCCCCCCCCAAAAAAAAAAGGGGGGTTTTTTCCCCCCCCCCAAAAAAAAAAGGGGGGGGGGTTTTTTTTTTCCCCCCAAAAAAAAAAGGGGGGGGGGTTTTTTTTTTCCCCCCCCCCAAAAAAGGGGGGGGGGTTTTTTTTTTCCCCCCCCCCAAAAAAAAAAGGGGGGTTTTTTCCCCCCCCCCAAAAAAAAAAGGGGGGGGGGTTTTTTTTTTCCCCCCAAAAAAAAAAGGGGGGGGGGTTTTTTTTTTCCCCCCCCCCAAAAAAGGGGGGGGGGTTTTTTTTTTCCCCCCCCCCAAAAAAAAAAGGGGGGTTTTTTCCCCCCCCCCAAAAAAAAAAGGGGGGGGGGTTTTTTTTTTCCCCCCAAAAAAAAAAGGGGGGGGGGTTTTTTTTTTCCCCCCCCCCAAAAAAGGGGGGGGGGTTTTTTTTTTCCCCCCCCCCAAAAAAAAAAGGGGGGTTTTTTCCCCCCCCCCAAAAAAAAAAGGGGGGGGGGTTTTTTTTTTCCCCCCAAAAAAAAAAGGGGGGGGGGTTTTTTTTTTCCCCCCCCCCAAAAAAGGGGGGGGGGTTTTTTTTTTCCCCCCCCCCAAAAAAAAAAGGGGGGTTTTTTCCCCCCCCCCAAAAAAAAAAGGGGGGGGGGTTTTTTTTTTCCCCCCAAAAAAAAAAGGGGGGGGGGTTTTTTTTTTCCCCCCCCCCAAAAAAGGGGGGGGGGTTTTTTTTTTCCCCCCCCCCAAAAAAAAAAGGGGGGTTTTTTCCCCCCCCCCAAAAAAAAAAGGGGGGGGGGTTTTTTTTTTCCCCCCAAAAAAAAAAGGGGGGGGGGTTTTTTTTTTCCCCCCCCCCAAAAAAGGGGGGGGGGTTTTTTTTTTCCCCCCCCCCAAAAAAAAAAGGGGGGTTTTTTCCCCCCCCCCAAAAAAAAAAGGGGGGGGGGTTTTTTTTTTCCCCCCAAAAAAAAAAGGGGGGGGGGTTTTTTTTTTCCCCCCCCCCAAAAAAGGGGGGGGGGTTTTTTTTTTCCCCCCCCCCAAAAAAAAAAGGGGGGTTTTTTCCAAGGTTCCCCCCAAGGTTCCAAAAAAGGTTCCAAGGGGGGTTTTTTCCAAGGTTCCCCCCAAGGTTCCAAAAAAGGTTCCAAGGGGGGTTTTTTCCAAGGTTCCCCCCAAGGTTCCAAAAAAGGTTCCAAGGGGGGTTTTTTCCAAGGTTCCCCCCAAGGTTCCAAAAAAGGTTCCAAGGGGGGTTTTTTCCAAGGTTCCCCCCAAGGTTCCAAAAAAGGTTCCAAGGGGGGTTTTTTCCAAGGTTCCCCCCAAGGTTCCAAAAAAGGTTCCAAGGGGGGTTTTTTCCAAGGTTCCCCCCAAGGTTCCAAAAAAGGTTCCAAGGGGGGTTTTTTCCAAGGTTCCCCCCAAGGTTCCAAAAAAGGTTCCAAGGGGGGTTTTTTCCAAGGTTCCCCCCAAGGTTCCAAAAAAGGTTCCAAGGGGGGTTTTTTCCAAGGTTCCCCCCAAGGTTCCAAAAAAGGTTCCAAGGGGGGTTTCCAAGGTTCCCAAGGTTCCAAAGGTTCCAAGGGTTTCCAAGGTTCCCAAGGTTCCAAAGGTTCCAAGGGTTTCCAAGGTTCCCAAGGTTCCAAAGGTTCCAAGGGTTTCCAAGGTTCCCAAGGTTCCAAAGGTTCCAAGGGTTTCCAAGGTTCCCAAGGTTCCAAAGGTTCCAAGGGTTTCCAAGGTTCCCAAGGTTCCAAAGGTTCCAAGGGTTTCCAAGGTTCCCAAGGTTCCAAAGGTTCCAAGGGTTTCCAAGGTTCCCAAGGTTCCAAAGGTTCCAAGGGTTTCCAAGGTTCCCAAGGTTCCAAAGGTTCCAAGGGTTTCCAAGGTTCCCAAGGTTCCAAAGGTTCCAAGGGTTTCCAAGGTTCCCAAGGTTCCAAAGGTTCCAAGGGTTTCCAAGGTTCCCAAGGTTCCAAAGGTTCCAAGGGTTTCCAAGGTTCCCAAGGTTCCAAAGGTTCCAAGGGTTTCCAAGGTTCCCAAGGTTCCAAAGGTTCCAAGGGTTTCCAAGGTTCCCAAGGTTCCAAAGGTTCCAAGGGTTTCCAAGGTTCCCAAGGTTCCAAAGGTTCCAAGGGACGTACGTACGTACGTACGTACGTACGTACGT
>S3
AGCGCAAGTGTACGTGTCCATATCAGCGCAAGTGTACGTGTCCATATCAGCGCAAGTGTACGTGTCCATATCAGCGCAAGTGTACGTGTCCATATCAGCGCAAGTGTACGTGTCCATATCAGCGCAAGTGTACGTGTCCATATCCCAAGGTTCCAAAGGGTTCCCAAGGGTTCCCAAAGGTTCCAAAGGGTTAAGGTTTCCAAGGGTTTCCAAAGGTTCCCAAGGGTTTCCAAGGGTTCCGGTTTCCCAAGGTTCCCAAAGGTTTCCAAAGGTTTCCCAAGGTTCCAACCAAGGTTCCAAAGGGTTCCCAAGGGTTCCCAAAGGTTCCAAAGGGTTAAGGTTTCCAAGGGTTTCCAAAGGTTCCCAAGGGTTTCCAAGGGTTCCGGTTTCCCAAGGTTCCCAAAGGTTTCCAAAGGTTTCCCAAGGTTCCAACCAAGGTTCCAAAGGGTTCCCAAGGGTTCCCAAAGGTTCCAAAGGGTTAAGGTTTCCAAGGGTTTCCAAAGGTTCCCAAGGGTTTCCAAGGGTTCCGGTTTCCCAAGGTTCCCAAAGGTTTCCAAAGGTTTCCCAAGGTTCCAACCAAGGTTCCAAAGGGTTCCCAAGGGTTCCCAAAGGTTCCAAAGGGTTAAGGTTTCCAAGGGTTTCCAAAGGTTCCCAAGGGTTTCCAAGGGTTCCGGTTTCCCAAGGTTCCCAAAGGTTTCCAAAGGTTTCCCAAGGTTCCAACCAAGGTTCCAAAGGGTTCCCAAGGGTTCCCAAAGGTTCCAAAGGGTTAAGGTTTCCAAGGGTTTCCAAAGGTTCCCAAGGGTTTCCAAGGGTTCCGGTTTCCCAAGGTTCCCAAAGGTTTCCAAAGGTTTCCCAAGGTTCCAACCAAGGTTCCAAAGGGTTCCCAAGGGTTCCCAAAGGTTCCAAAGGGTTAAGGTTTCCAAGGGTTTCCAAAGGTTCCCAAGGGTTTCCAAGGGTTCCGGTTTCCCAAGGTTCCCAAAGGTTTCCAAAGGTTTCCCAAGGTTCCAACCAAGGTTCCAAAGGGTTCCCAAGGGTTCCCAAAGGTTCCAAAGGGTTAAGGTTTCCAAGGGTTTCCAAAGGTTCCCAAGGGTTTCCAAGGGTTCCGGTTTCCCAAGGTTCCCAAAGGTTTCCAAAGGTTTCCCAAGGTTCCAACCAAGGTTCCAAAGGGTTCCCAAGGGTTCCCAAAGGTTCCAAAGGGTTAAGGTTTCCAAGGGTTTCCAAAGGTTCCCAAGGGTTTCCAAGGGTTCCGGTTTCCCAAGGTTCCCAAAGGTTTCCAAAGGTTTCCCAAGGTTCCAACCAAGGTTCCAAAGGGTTCCCAAGGGTTCCCAAAGGTTCCAAAGGGTTAAGGTTTCCAAGGGTTTCCAAAGGTTCCCAAGGGTTTCCAAGGGTTCCGGTTTCCCAAGGTTCCCAAAGGTTTCCAAAGGTTTCCCAAGGTTCCAATTTCAGTCTATGTCTCCCAGCACGTACATCAAAGAGTGCGAGTCAGGGTTTCAGTCTATGTCTCCCAGCACGTACATCAAAGAGTGCGAGTCAGGGTTTCAGTCTATGTCTCCCAGCACGTACATCAAAGAGTGCGAGTCAGGGTTTCAGTCTATGTCTCCCAGCACGTACATCAAAGAGTGCGAGTCAGGGTTTCAGTCTATGTCTCCCAGCACGTACATCAAAGAGTGCGAGTCAGGGTTTCAGTCTATGTCTCCCAGCACGTACATCAAAGAGTGCGAGTCAGGGTTTCAGTCTATGTCTCCCAGCACGTACATCAAAGAGTGCGAGTCAGGGTTTCAGTCTATGTCTCCCAGCACGTACATCAAAGAGTGCGAGTCAGGGTTTCAGTCTATGTCTCCCAGCACGTACATCAAAGAGTGCGAGTCAGGGTTTCAGTCTATGTCTCCCAGCACGTACATCAAAGAGTGCGAGTCAGGGCAGTCTATGTCTAGCACGTACATCGAGTGCGAGTCACAGTCTATGTCTAGCACGTACATCGAGTGCGAGTCACAGTCTATGTCTAGCACGTACATCGAGTGCGAGTCACAGTCTATGTCTAGCACGTACATCGAGTGCGAGTCACAGTCTATGTCTAGCACGTACATCGAGTGCGAGTCACAGTCTATGTCTAGCACGTACATCGAGTGCGAGTCACAGTCTATGTCTAGCACGTACATCGAGTGCGAGTCACAGTCTATGTCTAGCACGTACATCGAGTGCGAGTCACAGTCTATGTCTAGCACGTACATCGAGTGCGAGTCACAGTCTATGTCTAGCACGTACATCGAGTGCGAGTCACAGTCTATGTCTAGCACGTACATCGAGTGCGAGTCACAGTCTATGTCTAGCACGTACATCGAGTGCGAGTCACAGTCTATGTCTAGCACGTACATCGAGTGCGAGTCACAGTCTATGTCTAGCACGTACATCGAGTGCGAGTCACAGTCTATGTCTAGCACGTACATCGAGTGCGAGTCACAGTCTATGTCTAGCACGTACATCGAGTGCGAGTCAACGTACGTACGTACGTACGTACGTACGTACGT
>S4
GAGCACGAGTATGCGTCTACATCTGAGCACGAGTATGCGTCTACATCTGAGCACGAGTATGCGTCTACATCTGAGCACGAGTATGCGTCTACATCTGAGCACGAGTATGCGTCTACATCTGAGCACGAGTATGCGTCTACATCTAGCGCAAGAGTCATCGCGTCACGTAGCATCGTAGCAAGAGTCATCGAGTGTATCATGTGCAGTCGTACAGTACGTCACGTAGTCATGTGCAGCGTGTCTAGCAGTCTCCATCGTAGCATCGTACAGTATAGCAGTCTCCATATCAGCGCAAGAGTCATCGCGTCACGTAGCATCGTAGCAAGAGTCATCGAGTGTATCATGTGCAGTCGTACAGTACGTCACGTAGTCATGTGCAGCGTGTCTAGCAGTCTCCATCGTAGCATCGTACAGTATAGCAGTCTCCATATCAGCGCAAGAGTCATCGCGTCACGTAGCATCGTAGCAAGAGTCATCGAGTGTATCATGTGCAGTCGTACAGTACGTCACGTAGTCATGTGCAGCGTGTCTAGCAGTCTCCATCGTAGCATCGTACAGTATAGCAGTCTCCATATCAGCGCAAGAGTCATCGCGTCACGTAGCATCGTAGCAAGAGTCATCGAGTGTATCATGTGCAGTCGTACAGTACGTCACGTAGTCATGTGCAGCGTGTCTAGCAGTCTCCATCGTAGCATCGTACAGTATAGCAGTCTCCATATCAGCGCAAGAGTCATCGCGTCACGTAGCATCGTAGCAAGAGTCATCGAGTGTATCATGTGCAGTCGTACAGTACGTCACGTAGTCATGTGCAGCGTGTCTAGCAGTCTCCATCGTAGCATCGTACAGTATAGCAGTCTCCATATCAGCGCAAGAGTCATCGCGTCACGTAGCATCGTAGCAAGAGTCATCGAGTGTATCATGTGCAGTCGTACAGTACGTCACGTAGTCATGTGCAGCGTGTCTAGCAGTCTCCATCGTAGCATCGTACAGTATAGCAGTCTCCATATCAGCGCAAGAGTCATCGCGTCACGTAGCATCGTAGCAAGAGTCATCGAGTGTATCATGTGCAGTCGTACAGTACGTCACGTAGTCATGTGCAGCGTGTCTAGCAGTCTCCATCGTAGCATCGTACAGTATAGCAGTCTCCATATCAGCGCAAGAGTCATCGCGTCACGTAGCATCGTAGCAAGAGTCATCGAGTGTATCATGTGCAGTCGTACAGTACGTCACGTAGTCATGTGCAGCGTGTCTAGCAGTCTCCATCGTAGCATCGTACAGTATAGCAGTCTCCATATCAGCGCAAGAGTCATCGCGTCACGTAGCATCGTAGCAAGAGTCATCGAGTGTATCATGTGCAGTCGTACAGTACGTCACGTAGTCATGTGCAGCGTGTCTAGCAGTCTCCATCGTAGCATCGTACAGTATAGCAGTCTCCATATCCAGTTTTCTATGTCCTAGCCCACGTACAAATCGAAGTGCGAGGGGTCACAGTTTTCTATGTCCTAGCCCACGTACAAATCGAAGTGCGAGGGGTCACAGTTTTCTATGTCCTAGCCCACGTACAAATCGAAGTGCGAGGGGTCACAGTTTTCTATGTCCTAGCCCACGTACAAATCGAAGTGCGAGGGGTCACAGTTTTCTATGTCCTAGCCCACGTACAAATCGAAGTGCGAGGGGTCACAGTTTTCTATGTCCTAGCCCACGTACAAATCGAAGTGCGAGGGGTCACAGTTTTCTATGTCCTAGCCCACGTACAAATCGAAGTGCGAGGGGTCACAGTTTTCTATGTCCTAGCCCACGTACAAATCGAAGTGCGAGGGGTCACAGTTTTCTATGTCCTAGCCCACGTACAAATCGAAGTGCGAGGGGTCACAGTTTTCTATGTCCTAGCCCACGTACAAATCGAAGTGCGAGGGGTCACAGCTATGTCTTAGACGCATACTCGGAGTGCGATCACAGCTATGTCTTAGACGCATACTCGGAGTGCGATCACAGCTATGTCTTAGACGCATACTCGGAGTGCGATCACAGCTATGTCTTAGACGCATACTCGGAGTGCGATCACAGCTATGTCTTAGACGCATACTCGGAGTGCGATCACAGCTATGTCTTAGACGCATACTCGGAGTGCGATCACAGCTATGTCTTAGACGCATACTCGGAGTGCGATCACAGCTATGTCTTAGACGCATACTCGGAGTGCGATCACAGCTATGTCTTAGACGCATACTCGGAGTGCGATCACAGCTATGTCTTAGACGCATACTCGGAGTGCGATCACAGCTATGTCTTAGACGCATACTCGGAGTGCGATCACAGCTATGTCTTAGACGCATACTCGGAGTGCGATCACAGCTATGTCTTAGACGCATACTCGGAGTGCGATCACAGCTATGTCTTAGACGCATACTCGGAGTGCGATCACAGCTATGTCTTAGACGCATACTCGGAGTGCGATCACAGCTATGTCTTAGACGCATACTCGGAGTGCGATCAACGTACGTACGTACGTACGTACGTACGTACGT
>S1
TTTTTTCCCCCCAAAAAAGGGGGGTTTTTTCCCCCCAAAAAAGGGGGGTTTTTTCCCCCCAAAAAAGGGGGGTTTTTTCCCCCCAAAAAAGGGGGGTTTTTTCCCCCCAAAAAAGGGGGGTTTTTTCCCCCCAAAAAAGGGGGGTTTTTTTTTTTTTTTTTTTTTTTTTTTTTTTTTTTTCCCCCCCCCCCCCCCCCCCCCCCCCCCCCCCCCCCCAAAAAAAAAAAAAAAAAAAAAAAAAAAAAAAAAAAAGGGGGGGGGGGGGGGGGGGGGGGGGGGGGGGGGGGGTTTTTTTTTTTTTTTTTTTTTTTTTTTTTTTTTTTTCCCCCCCCCCCCCCCCCCCCCCCCCCCCCCCCCCCCAAAAAAAAAAAAAAAAAAAAAAAAAAAAAAAAAAAAGGGGGGGGGGGGGGGGGGGGGGGGGGGGGGGGGGGGTTTTTTTTTTTTTTTTTTTTTTTTTTTTTTTTTTTTCCCCCCCCCCCCCCCCCCCCCCCCCCCCCCCCCCCCAAAAAAAAAAAAAAAAAAAAAAAAAAAAAAAAAAAAGGGGGGGGGGGGGGGGGGGGGGGGGGGGGGGGGGGGTTTTTTTTTTTTTTTTTTTTTTTTTTTTTTTTTTTTCCCCCCCCCCCCCCCCCCCCCCCCCCCCCCCCCCCCAAAAAAAAAAAAAAAAAAAAAAAAAAAAAAAAAAAAGGGGGGGGGGGGGGGGGGGGGGGGGGGGGGGGGGGGTTTTTTTTTTTTTTTTTTTTTTTTTTTTTTTTTTTTCCCCCCCCCCCCCCCCCCCCCCCCCCCCCCCCCCCCAAAAAAAAAAAAAAAAAAAAAAAAAAAAAAAAAAAAGGGGGGGGGGGGGGGGGGGGGGGGGGGGGGGGGGGGTTTTTTTTTTTTTTTTTTTTTTTTTTTTTTTTTTTTCCCCCCCCCCCCCCCCCCCCCCCCCCCCCCCCCCCCAAAAAAAAAAAAAAAAAAAAAAAAAAAAAAAAAAAAGGGGGGGGGGGGGGGGGGGGGGGGGGGGGGGGGGGGTTTTTTTTTTTTTTTTTTTTTTTTTTTTTTTTTTTTCCCCCCCCCCCCCCCCCCCCCCCCCCCCCCCCCCCCAAAAAAAAAAAAAAAAAAAAAAAAAAAAAAAAAAAAGGGGGGGGGGGGGGGGGGGGGGGGGGGGGGGGGGGGTTTTTTTTTTTTTTTTTTTTTTTTTTTTTTTTTTTTCCCCCCCCCCCCCCCCCCCCCCCCCCCCCCCCCCCCAAAAAAAAAAAAAAAAAAAAAAAAAAAAAAAAAAAAGGGGGGGGGGGGGGGGGGGGGGGGGGGGGGGGGGGGTTTTTTTTTTTTCCCCCCCCCCCCAAAAAAAAAAAAGGGGGGGGGGGGTTTTTTTTTTTTCCCCCCCCCCCCAAAAAAAAAAAAGGGGGGGGGGGGTTTTTTTTTTTTCCCCCCCCCCCCAAAAAAAAAAAAGGGGGGGGGGGGTTTTTTTTTTTTCCCCCCCCCCCCAAAAAAAAAAAAGGGGGGGGGGGGTTTTTTTTTTTTCCCCCCCCCCCCAAAAAAAAAAAAGGGGGGGGGGGGTTTTTTTTTTTTCCCCCCCCCCCCAAAAAAAAAAAAGGGGGGGGGGGGTTTTTTTTTTTTCCCCCCCCCCCCAAAAAAAAAAAAGGGGGGGGGGGGTTTTTTTTTTTTCCCCCCCCCCCCAAAAAAAAAAAAGGGGGGGGGGGGTTTTTTTTTTTTCCCCCCCCCCCCAAAAAAAAAAAAGGGGGGGGGGGGTTTTTTTTTTTTCCCCCCCCCCCCAAAAAAAAAAAAGGGGGGGGGGGGTTTTTTTTTTTTCCCCCCCCCCCCAAAAAAAAAAAAGGGGGGGGGGGGTTTTTTTTTTTTCCCCCCCCCCCCAAAAAAAAAAAAGGGGGGGGGGGGTTTTTTTTTTTTCCCCCCCCCCCCAAAAAAAAAAAAGGGGGGGGGGGGTTTTTTTTTTTTCCCCCCCCCCCCAAAAAAAAAAAAGGGGGGGGGGGGTTTTTTTTTTTTCCCCCCCCCCCCAAAAAAAAAAAAGGGGGGGGGGGGTTTTTTTTTTTTCCCCCCCCCCCCAAAAAAAAAAAAGGGGGGGGGGGGTTTTTTTTTTTTCCCCCCCCCCCCAAAAAAAAAAAAGGGGGGGGGGGGTTTTTTTTTCCCCCCCCCAAAAAAAAAGGGGGGGGGTTTTTTTTTCCCCCCCCCAAAAAAAAAGGGGGGGGGTTTTTTTTTCCCCCCCCCAAAAAAAAAGGGGGGGGGTTTTTTTTTCCCCCCCCCAAAAAAAAAGGGGGGGGGTTTTTTTTTCCCCCCCCCAAAAAAAAAGGGGGGGGGTTTTTTTTTCCCCCCCCCAAAAAAAAAGGGGGGGGGTTTTTTTTTCCCCCCCCCAAAAAAAAAGGGGGGGGGTTTTTTTTTCCCCCCCCCAAAAAAAAAGGGGGGGGGTTTTTTTTTCCCCCCCCCAAAAAAAAAGGGGGGGGGTTTTTTTTTCCCCCCCCCAAAAAAAAAGGGGGGGGGTTTTTTTTTCCCCCCCCCAAAAAAAAAGGGGGGGGGACGTACGTACGTACGTACGT
>S2
CCAAGGTTAAGGTTCCGGTTCCAACCAAGGTTAAGGTTCCGGTTCCAACCAAGGTTAAGGTTCCGGTTCCAACCAAGGTTAAGGTTCCGGTTCCAACCAAGGTTAAGGTTCCGGTTCCAACCAAGGTTAAGGTTCCGGTTCCAATTTTTTCCCCCCCCCCAAAAAAAAAAGGGGGGGGGGTTTTTTTTTTCCCCCCAAAAAAAAAAGGGGGGGGGGTTTTTTTTTTCCCCCCCCCCAAAAAAGGGGGGGGGGTTTTTTTTTTCCCCCCCCCCAAAAAAAAAAGGGGGGTTTTTTCCCCCCCCCCAAAAAAAAAAGGGGGGGGGGTTTTTTTTTTCCCCCCAAAAAAAAAAGGGGGGGGGGTTTTTTTTTTCCCCCCCCCCAAAAAAGGGGGGGGGGTTTTTTTTTTCCCCCCCCCCAAAAAAAAAAGGGGGGTTTTTTCCCCCCCCCCAAAAAAAAAAGGGGGGGGGGTTTTTTTTTTCCCCCCAAAAAAAAAAGGGGGGGGGGTTTTTTTTTTCCCCCCCCCCAAAAAAGGGGGGGGGGTTTTTTTTTTCCCCCCCCCCAAAAAAAAAAGGGGGGTTTTTTCCCCCCCCCCAAAAAAAAAAGGGGGGGGGGTTTTTTTTTTCCCCCCAAAAAAAAAAGGGGGGGGGGTTTTTTTTTTCCCCCCCCCCAAAAAAGGGGGGGGGGTTTTTTTTTTCCCCCCCCCCAAAAAAAAAAGGGGGGTTTTTTCCCCCCCCCCAAAAAAAAAAGGGGGGGGGGTTTTTTTTTTCCCCCCAAAAAAAAAAGGGGGGGGGGTTTTTTTTTTCCCCCCCCCCAAAAAAGGGGGGGGGGTTTTTTTTTTCCCCCCCCCCAAAAAAAAAAGGGGGGTTTTTTCCCCCCCCCCAAAAAAAAAAGGGGGGGGGGTTTTTTTTTTCCCCCCAAAAAAAAAAGGGGGGGGGGTTTTTTTTTTCCCCCCCCCCAAAAAAGGGGGGGGGGTTTTTTTTTTCCCCCCCCCCAAAAAAAAAAGGGGGGTTTTTTCCCCCCCCCCAAAAAAAAAAGGGGGGGGGGTTTTTTTTTTCCCCCCAAAAAAAAAAGGGGGGGGGGTTTTTTTTTTCCCCCCCCCCAAAAAAGGGGGGGGGGTTTTTTTTTTCCCCCCCCCCAAAAAAAAAAGGGGGGTTTTTTCCCCCCCCCCAAAAAAAAAAGGGGGGGGGGTTTTTTTTTTCCCCCCAAAAAAAAAAGGGGGGGGGGTTTTTTTTTTCCCCCCCCCCAAAAAAGGGGGGGGGGTTTTTTTTTTCCCCCCCCCCAAAAAAAAAAGGGGGGTTTTTTCCAAGGTTCCCCCCAAGGTTCCAAAAAAGGTTCCAAGGGGGGTTTTTTCCAAGGTTCCCCCCAAGGTTCCAAAAAAGGTTCCAAGGGGGGTTTTTTCCAAGGTTCCCCCCAAGGTTCCAAAAAAGGTTCCAAGGGGGGTTTTTTCCAAGGTTCCCCCCAAGGTTCCAAAAAAGGTTCCAAGGGGGGTTTTTTCCAAGGTTCCCCCCAAGGTTCCAAAAAAGGTTCCAAGGGGGGTTTTTTCCAAGGTTCCCCCCAAGGTTCCAAAAAAGGTTCCAAGGGGGGTTTTTTCCAAGGTTCCCCCCAAGGTTCCAAAAAAGGTTCCAAGGGGGGTTTTTTCCAAGGTTCCCCCCAAGGTTCCAAAAAAGGTTCCAAGGGGGGTTTTTTCCAAGGTTCCCCCCAAGGTTCCAAAAAAGGTTCCAAGGGGGGTTTTTTCCAAGGTTCCCCCCAAGGTTCCAAAAAAGGTTCCAAGGGGGGTTTTTTCCAAGGTTCCCCCCAAGGTTCCAAAAAAGGTTCCAAGGGGGGTTTTTTCCAAGGTTCCCCCCAAGGTTCCAAAAAAGGTTCCAAGGGGGGTTTTTTCCAAGGTTCCCCCCAAGGTTCCAAAAAAGGTTCCAAGGGGGGTTTTTTCCAAGGTTCCCCCCAAGGTTCCAAAAAAGGTTCCAAGGGGGGTTTTTTCCAAGGTTCCCCCCAAGGTTCCAAAAAAGGTTCCAAGGGGGGTTTTTTCCAAGGTTCCCCCCAAGGTTCCAAAAAAGGTTCCAAGGGGGGTTTTTTCCAAGGTTCCCCCCAAGGTTCCAAAAAAGGTTCCAAGGGGGGTTTCCAAGGTTCCCAAGGTTCCAAAGGTTCCAAGGGTTTCCAAGGTTCCCAAGGTTCCAAAGGTTCCAAGGGTTTCCAAGGTTCCCAAGGTTCCAAAGGTTCCAAGGGTTTCCAAGGTTCCCAAGGTTCCAAAGGTTCCAAGGGTTTCCAAGGTTCCCAAGGTTCCAAAGGTTCCAAGGGTTTCCAAGGTTCCCAAGGTTCCAAAGGTTCCAAGGGTTTCCAAGGTTCCCAAGGTTCCAAAGGTTCCAAGGGTTTCCAAGGTTCCCAAGGTTCCAAAGGTTCCAAGGGTTTCCAAGGTTCCCAAGGTTCCAAAGGTTCCAAGGGTTTCCAAGGTTCCCAAGGTTCCAAAGGTTCCAAGGGTTTCCAAGGTTCCCAAGGTTCCAAAGGTTCCAAGGGACGTACGTACGTACGTACGT
>S3
AGCGCAAGTGTACGTGTCCATATCAGCGCAAGTGTACGTGTCCATATCAGCGCAAGTGTACGTGTCCATATCAGCGCAAGTGTACGTGTCCATATCAGCGCAAGTGTACGTGTCCATATCAGCGCAAGTGTACGTGTCCATATCCCAAGGTTCCAAAGGGTTCCCAAGGGTTCCCAAAGGTTCCAAAGGGTTAAGGTTTCCAAGGGTTTCCAAAGGTTCCCAAGGGTTTCCAAGGGTTCCGGTTTCCCAAGGTTCCCAAAGGTTTCCAAAGGTTTCCCAAGGTTCCAACCAAGGTTCCAAAGGGTTCCCAAGGGTTCCCAAAGGTTCCAAAGGGTTAAGGTTTCCAAGGGTTTCCAAAGGTTCCCAAGGGTTTCCAAGGGTTCCGGTTTCCCAAGGTTCCCAAAGGTTTCCAAAGGTTTCCCAAGGTTCCAACCAAGGTTCCAAAGGGTTCCCAAGGGTTCCCAAAGGTTCCAAAGGGTTAAGGTTTCCAAGGGTTTCCAAAGGTTCCCAAGGGTTTCCAAGGGTTCCGGTTTCCCAAGGTTCCCAAAGGTTTCCAAAGGTTTCCCAAGGTTCCAACCAAGGTTCCAAAGGGTTCCCAAGGGTTCCCAAAGGTTCCAAAGGGTTAAGGTTTCCAAGGGTTTCCAAAGGTTCCCAAGGGTTTCCAAGGGTTCCGGTTTCCCAAGGTTCCCAAAGGTTTCCAAAGGTTTCCCAAGGTTCCAACCAAGGTTCCAAAGGGTTCCCAAGGGTTCCCAAAGGTTCCAAAGGGTTAAGGTTTCCAAGGGTTTCCAAAGGTTCCCAAGGGTTTCCAAGGGTTCCGGTTTCCCAAGGTTCCCAAAGGTTTCCAAAGGTTTCCCAAGGTTCCAACCAAGGTTCCAAAGGGTTCCCAAGGGTTCCCAAAGGTTCCAAAGGGTTAAGGTTTCCAAGGGTTTCCAAAGGTTCCCAAGGGTTTCCAAGGGTTCCGGTTTCCCAAGGTTCCCAAAGGTTTCCAAAGGTTTCCCAAGGTTCCAACCAAGGTTCCAAAGGGTTCCCAAGGGTTCCCAAAGGTTCCAAAGGGTTAAGGTTTCCAAGGGTTTCCAAAGGTTCCCAAGGGTTTCCAAGGGTTCCGGTTTCCCAAGGTTCCCAAAGGTTTCCAAAGGTTTCCCAAGGTTCCAACCAAGGTTCCAAAGGGTTCCCAAGGGTTCCCAAAGGTTCCAAAGGGTTAAGGTTTCCAAGGGTTTCCAAAGGTTCCCAAGGGTTTCCAAGGGTTCCGGTTTCCCAAGGTTCCCAAAGGTTTCCAAAGGTTTCCCAAGGTTCCAATTTCAGTCTATGTCTCCCAGCACGTACATCAAAGAGTGCGAGTCAGGGTTTCAGTCTATGTCTCCCAGCACGTACATCAAAGAGTGCGAGTCAGGGTTTCAGTCTATGTCTCCCAGCACGTACATCAAAGAGTGCGAGTCAGGGTTTCAGTCTATGTCTCCCAGCACGTACATCAAAGAGTGCGAGTCAGGGTTTCAGTCTATGTCTCCCAGCACGTACATCAAAGAGTGCGAGTCAGGGTTTCAGTCTATGTCTCCCAGCACGTACATCAAAGAGTGCGAGTCAGGGTTTCAGTCTATGTCTCCCAGCACGTACATCAAAGAGTGCGAGTCAGGGTTTCAGTCTATGTCTCCCAGCACGTACATCAAAGAGTGCGAGTCAGGGTTTCAGTCTATGTCTCCCAGCACGTACATCAAAGAGTGCGAGTCAGGGTTTCAGTCTATGTCTCCCAGCACGTACATCAAAGAGTGCGAGTCAGGGTTTCAGTCTATGTCTCCCAGCACGTACATCAAAGAGTGCGAGTCAGGGTTTCAGTCTATGTCTCCCAGCACGTACATCAAAGAGTGCGAGTCAGGGTTTCAGTCTATGTCTCCCAGCACGTACATCAAAGAGTGCGAGTCAGGGTTTCAGTCTATGTCTCCCAGCACGTACATCAAAGAGTGCGAGTCAGGGTTTCAGTCTATGTCTCCCAGCACGTACATCAAAGAGTGCGAGTCAGGGTTTCAGTCTATGTCTCCCAGCACGTACATCAAAGAGTGCGAGTCAGGGTTTCAGTCTATGTCTCCCAGCACGTACATCAAAGAGTGCGAGTCAGGGCAGTCTATGTCTAGCACGTACATCGAGTGCGAGTCACAGTCTATGTCTAGCACGTACATCGAGTGCGAGTCACAGTCTATGTCTAGCACGTACATCGAGTGCGAGTCACAGTCTATGTCTAGCACGTACATCGAGTGCGAGTCACAGTCTATGTCTAGCACGTACATCGAGTGCGAGTCACAGTCTATGTCTAGCACGTACATCGAGTGCGAGTCACAGTCTATGTCTAGCACGTACATCGAGTGCGAGTCACAGTCTATGTCTAGCACGTACATCGAGTGCGAGTCACAGTCTATGTCTAGCACGTACATCGAGTGCGAGTCACAGTCTATGTCTAGCACGTACATCGAGTGCGAGTCACAGTCTATGTCTAGCACGTACATCGAGTGCGAGTCAACGTACGTACGTACGTACGT
>S4
GAGCACGAGTATGCGTCTACATCTGAGCACGAGTATGCGTCTACATCTGAGCACGAGTATGCGTCTACATCTGAGCACGAGTATGCGTCTACATCTGAGCACGAGTATGCGTCTACATCTGAGCACGAGTATGCGTCTACATCTAGCGCAAGAGTCATCGCGTCACGTAGCATCGTAGCAAGAGTCATCGAGTGTATCATGTGCAGTCGTACAGTACGTCACGTAGTCATGTGCAGCGTGTCTAGCAGTCTCCATCGTAGCATCGTACAGTATAGCAGTCTCCATATCAGCGCAAGAGTCATCGCGTCACGTAGCATCGTAGCAAGAGTCATCGAGTGTATCATGTGCAGTCGTACAGTACGTCACGTAGTCATGTGCAGCGTGTCTAGCAGTCTCCATCGTAGCATCGTACAGTATAGCAGTCTCCATATCAGCGCAAGAGTCATCGCGTCACGTAGCATCGTAGCAAGAGTCATCGAGTGTATCATGTGCAGTCGTACAGTACGTCACGTAGTCATGTGCAGCGTGTCTAGCAGTCTCCATCGTAGCATCGTACAGTATAGCAGTCTCCATATCAGCGCAAGAGTCATCGCGTCACGTAGCATCGTAGCAAGAGTCATCGAGTGTATCATGTGCAGTCGTACAGTACGTCACGTAGTCATGTGCAGCGTGTCTAGCAGTCTCCATCGTAGCATCGTACAGTATAGCAGTCTCCATATCAGCGCAAGAGTCATCGCGTCACGTAGCATCGTAGCAAGAGTCATCGAGTGTATCATGTGCAGTCGTACAGTACGTCACGTAGTCATGTGCAGCGTGTCTAGCAGTCTCCATCGTAGCATCGTACAGTATAGCAGTCTCCATATCAGCGCAAGAGTCATCGCGTCACGTAGCATCGTAGCAAGAGTCATCGAGTGTATCATGTGCAGTCGTACAGTACGTCACGTAGTCATGTGCAGCGTGTCTAGCAGTCTCCATCGTAGCATCGTACAGTATAGCAGTCTCCATATCAGCGCAAGAGTCATCGCGTCACGTAGCATCGTAGCAAGAGTCATCGAGTGTATCATGTGCAGTCGTACAGTACGTCACGTAGTCATGTGCAGCGTGTCTAGCAGTCTCCATCGTAGCATCGTACAGTATAGCAGTCTCCATATCAGCGCAAGAGTCATCGCGTCACGTAGCATCGTAGCAAGAGTCATCGAGTGTATCATGTGCAGTCGTACAGTACGTCACGTAGTCATGTGCAGCGTGTCTAGCAGTCTCCATCGTAGCATCGTACAGTATAGCAGTCTCCATATCCAGTTTTCTATGTCCTAGCCCACGTACAAATCGAAGTGCGAGGGGTCACAGTTTTCTATGTCCTAGCCCACGTACAAATCGAAGTGCGAGGGGTCACAGTTTTCTATGTCCTAGCCCACGTACAAATCGAAGTGCGAGGGGTCACAGTTTTCTATGTCCTAGCCCACGTACAAATCGAAGTGCGAGGGGTCACAGTTTTCTATGTCCTAGCCCACGTACAAATCGAAGTGCGAGGGGTCACAGTTTTCTATGTCCTAGCCCACGTACAAATCGAAGTGCGAGGGGTCACAGTTTTCTATGTCCTAGCCCACGTACAAATCGAAGTGCGAGGGGTCACAGTTTTCTATGTCCTAGCCCACGTACAAATCGAAGTGCGAGGGGTCACAGTTTTCTATGTCCTAGCCCACGTACAAATCGAAGTGCGAGGGGTCACAGTTTTCTATGTCCTAGCCCACGTACAAATCGAAGTGCGAGGGGTCACAGTTTTCTATGTCCTAGCCCACGTACAAATCGAAGTGCGAGGGGTCACAGTTTTCTATGTCCTAGCCCACGTACAAATCGAAGTGCGAGGGGTCACAGTTTTCTATGTCCTAGCCCACGTACAAATCGAAGTGCGAGGGGTCACAGTTTTCTATGTCCTAGCCCACGTACAAATCGAAGTGCGAGGGGTCACAGTTTTCTATGTCCTAGCCCACGTACAAATCGAAGTGCGAGGGGTCACAGTTTTCTATGTCCTAGCCCACGTACAAATCGAAGTGCGAGGGGTCACAGTTTTCTATGTCCTAGCCCACGTACAAATCGAAGTGCGAGGGGTCACAGCTATGTCTTAGACGCATACTCGGAGTGCGATCACAGCTATGTCTTAGACGCATACTCGGAGTGCGATCACAGCTATGTCTTAGACGCATACTCGGAGTGCGATCACAGCTATGTCTTAGACGCATACTCGGAGTGCGATCACAGCTATGTCTTAGACGCATACTCGGAGTGCGATCACAGCTATGTCTTAGACGCATACTCGGAGTGCGATCACAGCTATGTCTTAGACGCATACTCGGAGTGCGATCACAGCTATGTCTTAGACGCATACTCGGAGTGCGATCACAGCTATGTCTTAGACGCATACTCGGAGTGCGATCACAGCTATGTCTTAGACGCATACTCGGAGTGCGATCACAGCTATGTCTTAGACGCATACTCGGAGTGCGATCAACGTACGTACGTACGTACGT
>S1
TTTTTTCCCCCCAAAAAAGGGGGGTTTTTTCCCCCCAAAAAAGGGGGGTTTTTTCCCCCCAAAAAAGGGGGGTTTTTTCCCCCCAAAAAAGGGGGGTTTTTTTTTTTTTTTTTTTTTTTTTTTTTTTTTTTTCCCCCCCCCCCCCCCCCCCCCCCCCCCCCCCCCCCCAAAAAAAAAAAAAAAAAAAAAAAAAAAAAAAAAAAAGGGGGGGGGGGGGGGGGGGGGGGGGGGGGGGGGGGGTTTTTTTTTTTTTTTTTTTTTTTTTTTTTTTTTTTTCCCCCCCCCCCCCCCCCCCCCCCCCCCCCCCCCCCCAAAAAAAAAAAAAAAAAAAAAAAAAAAAAAAAAAAAGGGGGGGGGGGGGGGGGGGGGGGGGGGGGGGGGGGGTTTTTTTTTTTTTTTTTTTTTTTTTTTTTTTTTTTTCCCCCCCCCCCCCCCCCCCCCCCCCCCCCCCCCCCCAAAAAAAAAAAAAAAAAAAAAAAAAAAAAAAAAAAAGGGGGGGGGGGGGGGGGGGGGGGGGGGGGGGGGGGGTTTTTTTTTTTTTTTTTTTTTTTTTTTTTTTTTTTTCCCCCCCCCCCCCCCCCCCCCCCCCCCCCCCCCCCCAAAAAAAAAAAAAAAAAAAAAAAAAAAAAAAAAAAAGGGGGGGGGGGGGGGGGGGGGGGGGGGGGGGGGGGGTTTTTTTTTTTTCCCCCCCCCCCCAAAAAAAAAAAAGGGGGGGGGGGGTTTTTTTTTTTTCCCCCCCCCCCCAAAAAAAAAAAAGGGGGGGGGGGGTTTTTTTTTTTTCCCCCCCCCCCCAAAAAAAAAAAAGGGGGGGGGGGGTTTTTTTTTTTTCCCCCCCCCCCCAAAAAAAAAAAAGGGGGGGGGGGGTTTTTTTTTTTTCCCCCCCCCCCCAAAAAAAAAAAAGGGGGGGGGGGGTTTTTTTTTTTTCCCCCCCCCCCCAAAAAAAAAAAAGGGGGGGGGGGGTTTTTTTTTTTTCCCCCCCCCCCCAAAAAAAAAAAAGGGGGGGGGGGGTTTTTTTTTTTTCCCCCCCCCCCCAAAAAAAAAAAAGGGGGGGGGGGGTTTTTTTTTTTTCCCCCCCCCCCCAAAAAAAAAAAAGGGGGGGGGGGGTTTTTTTTTTTTCCCCCCCCCCCCAAAAAAAAAAAAGGGGGGGGGGGGTTTTTTTTTTTTCCCCCCCCCCCCAAAAAAAAAAAAGGGGGGGGGGGGTTTTTTTTTTTTCCCCCCCCCCCCAAAAAAAAAAAAGGGGGGGGGGGGTTTTTTTTTTTTCCCCCCCCCCCCAAAAAAAAAAAAGGGGGGGGGGGGTTTTTTTTTTTTCCCCCCCCCCCCAAAAAAAAAAAAGGGGGGGGGGGGTTTTTTTTTTTTCCCCCCCCCCCCAAAAAAAAAAAAGGGGGGGGGGGGTTTTTTTTTTTTCCCCCCCCCCCCAAAAAAAAAAAAGGGGGGGGGGGGTTTTTTTTTTTTCCCCCCCCCCCCAAAAAAAAAAAAGGGGGGGGGGGGTTTTTTTTTTTTCCCCCCCCCCCCAAAAAAAAAAAAGGGGGGGGGGGGTTTTTTTTTTTTCCCCCCCCCCCCAAAAAAAAAAAAGGGGGGGGGGGGTTTTTTTTTTTTCCCCCCCCCCCCAAAAAAAAAAAAGGGGGGGGGGGGTTTTTTTTTTTTCCCCCCCCCCCCAAAAAAAAAAAAGGGGGGGGGGGGTTTTTTTTTTTTCCCCCCCCCCCCAAAAAAAAAAAAGGGGGGGGGGGGTTTTTTTTTTTTCCCCCCCCCCCCAAAAAAAAAAAAGGGGGGGGGGGGTTTTTTTTTTTTCCCCCCCCCCCCAAAAAAAAAAAAGGGGGGGGGGGGTTTTTTTTTTTTCCCCCCCCCCCCAAAAAAAAAAAAGGGGGGGGGGGGTTTTTTTTTCCCCCCCCCAAAAAAAAAGGGGGGGGGTTTTTTTTTCCCCCCCCCAAAAAAAAAGGGGGGGGGTTTTTTTTTCCCCCCCCCAAAAAAAAAGGGGGGGGGTTTTTTTTTCCCCCCCCCAAAAAAAAAGGGGGGGGGTTTTTTTTTCCCCCCCCCAAAAAAAAAGGGGGGGGGTTTTTTTTTCCCCCCCCCAAAAAAAAAGGGGGGGGGTTTTTTTTTCCCCCCCCCAAAAAAAAAGGGGGGGGGTTTTTTTTTCCCCCCCCCAAAAAAAAAGGGGGGGGGTTTTTTTTTCCCCCCCCCAAAAAAAAAGGGGGGGGGTTTTTTTTTCCCCCCCCCAAAAAAAAAGGGGGGGGGTTTTTTTTTCCCCCCCCCAAAAAAAAAGGGGGGGGGTTTTTTTTTCCCCCCCCCAAAAAAAAAGGGGGGGGGTTTTTTTTTCCCCCCCCCAAAAAAAAAGGGGGGGGGTTTTTTTTTCCCCCCCCCAAAAAAAAAGGGGGGGGGTTTTTTTTTCCCCCCCCCAAAAAAAAAGGGGGGGGGACGTACGTACGTACGTACGTACGTACGTACGTACGTACGTACGTACGTACGTACGTACGTACGTACGTACGTACGTACGTACGTACGTACGTACGTACGTACGTACGTACGTACGT
>S2
CCAAGGTTAAGGTTCCGGTTCCAACCAAGGTTAAGGTTCCGGTTCCAACCAAGGTTAAGGTTCCGGTTCCAACCAAGGTTAAGGTTCCGGTTCCAATTTTTTCCCCCCCCCCAAAAAAAAAAGGGGGGGGGGTTTTTTTTTTCCCCCCAAAAAAAAAAGGGGGGGGGGTTTTTTTTTTCCCCCCCCCCAAAAAAGGGGGGGGGGTTTTTTTTTTCCCCCCCCCCAAAAAAAAAAGGGGGGTTTTTTCCCCCCCCCCAAAAAAAAAAGGGGGGGGGGTTTTTTTTTTCCCCCCAAAAAAAAAAGGGGGGGGGGTTTTTTTTTTCCCCCCCCCCAAAAAAGGGGGGGGGGTTTTTTTTTTCCCCCCCCCCAAAAAAAAAAGGGGGGTTTTTTCCCCCCCCCCAAAAAAAAAAGGGGGGGGGGTTTTTTTTTTCCCCCCAAAAAAAAAAGGGGGGGGGGTTTTTTTTTTCCCCCCCCCCAAAAAAGGGGGGGGGGTTTTTTTTTTCCCCCCCCCCAAAAAAAAAAGGGGGGTTTTTTCCCCCCCCCCAAAAAAAAAAGGGGGGGGGGTTTTTTTTTTCCCCCCAAAAAAAAAAGGGGGGGGGGTTTTTTTTTTCCCCCCCCCCAAAAAAGGGGGGGGGGTTTTTTTTTTCCCCCCCCCCAAAAAAAAAAGGGGGGTTTTTTCCAAGGTTCCCCCCAAGGTTCCAAAAAAGGTTCCAAGGGGGGTTTTTTCCAAGGTTCCCCCCAAGGTTCCAAAAAAGGTTCCAAGGGGGGTTTTTTCCAAGGTTCCCCCCAAGGTTCCAAAAAAGGTTCCAAGGGGGGTTTTTTCCAAGGTTCCCCCCAAGGTTCCAAAAAAGGTTCCAAGGGGGGTTTTTTCCAAGGTTCCCCCCAAGGTTCCAAAAAAGGTTCCAAGGGGGGTTTTTTCCAAGGTTCCCCCCAAGGTTCCAAAAAAGGTTCCAAGGGGGGTTTTTTCCAAGGTTCCCCCCAAGGTTCCAAAAAAGGTTCCAAGGGGGGTTTTTTCCAAGGTTCCCCCCAAGGTTCCAAAAAAGGTTCCAAGGGGGGTTTTTTCCAAGGTTCCCCCCAAGGTTCCAAAAAAGGTTCCAAGGGGGGTTTTTTCCAAGGTTCCCCCCAAGGTTCCAAAAAAGGTTCCAAGGGGGGTTTTTTCCAAGGTTCCCCCCAAGGTTCCAAAAAAGGTTCCAAGGGGGGTTTTTTCCAAGGTTCCCCCCAAGGTTCCAAAAAAGGTTCCAAGGGGGGTTTTTTCCAAGGTTCCCCCCAAGGTTCCAAAAAAGGTTCCAAGGGGGGTTTTTTCCAAGGTTCCCCCCAAGGTTCCAAAAAAGGTTCCAAGGGGGGTTTTTTCCAAGGTTCCCCCCAAGGTTCCAAAAAAGGTTCCAAGGGGGGTTTTTTCCAAGGTTCCCCCCAAGGTTCCAAAAAAGGTTCCAAGGGGGGTTTTTTCCAAGGTTCCCCCCAAGGTTCCAAAAAAGGTTCCAAGGGGGGTTTTTTCCAAGGTTCCCCCCAAGGTTCCAAAAAAGGTTCCAAGGGGGGTTTTTTCCAAGGTTCCCCCCAAGGTTCCAAAAAAGGTTCCAAGGGGGGTTTTTTCCAAGGTTCCCCCCAAGGTTCCAAAAAAGGTTCCAAGGGGGGTTTTTTCCAAGGTTCCCCCCAAGGTTCCAAAAAAGGTTCCAAGGGGGGTTTTTTCCAAGGTTCCCCCCAAGGTTCCAAAAAAGGTTCCAAGGGGGGTTTTTTCCAAGGTTCCCCCCAAGGTTCCAAAAAAGGTTCCAAGGGGGGTTTTTTCCAAGGTTCCCCCCAAGGTTCCAAAAAAGGTTCCAAGGGGGGTTTTTTCCAAGGTTCCCCCCAAGGTTCCAAAAAAGGTTCCAAGGGGGGTTTCCAAGGTTCCCAAGGTTCCAAAGGTTCCAAGGGTTTCCAAGGTTCCCAAGGTTCCAAAGGTTCCAAGGGTTTCCAAGGTTCCCAAGGTTCCAAAGGTTCCAAGGGTTTCCAAGGTTCCCAAGGTTCCAAAGGTTCCAAGGGTTTCCAAGGTTCCCAAGGTTCCAAAGGTTCCAAGGGTTTCCAAGGTTCCCAAGGTTCCAAAGGTTCCAAGGGTTTCCAAGGTTCCCAAGGTTCCAAAGGTTCCAAGGGTTTCCAAGGTTCCCAAGGTTCCAAAGGTTCCAAGGGTTTCCAAGGTTCCCAAGGTTCCAAAGGTTCCAAGGGTTTCCAAGGTTCCCAAGGTTCCAAAGGTTCCAAGGGTTTCCAAGGTTCCCAAGGTTCCAAAGGTTCCAAGGGTTTCCAAGGTTCCCAAGGTTCCAAAGGTTCCAAGGGTTTCCAAGGTTCCCAAGGTTCCAAAGGTTCCAAGGGTTTCCAAGGTTCCCAAGGTTCCAAAGGTTCCAAGGGTTTCCAAGGTTCCCAAGGTTCCAAAGGTTCCAAGGGACGTACGTACGTACGTACGTACGTACGTACGTACGTACGTACGTACGTACGTACGTACGTACGTACGTACGTACGTACGTACGTACGTACGTACGTACGTACGTACGTACGTACGT
>S3
AGCGCAAGTGTACGTGTCCATATCAGCGCAAGTGTACGTGTCCATATCAGCGCAAGTGTACGTGTCCATATCAGCGCAAGTGTACGTGTCCATATCCCAAGGTTCCAAAGGGTTCCCAAGGGTTCCCAAAGGTTCCAAAGGGTTAAGGTTTCCAAGGGTTTCCAAAGGTTCCCAAGGGTTTCCAAGGGTTCCGGTTTCCCAAGGTTCCCAAAGGTTTCCAAAGGTTTCCCAAGGTTCCAACCAAGGTTCCAAAGGGTTCCCAAGGGTTCCCAAAGGTTCCAAAGGGTTAAGGTTTCCAAGGGTTTCCAAAGGTTCCCAAGGGTTTCCAAGGGTTCCGGTTTCCCAAGGTTCCCAAAGGTTTCCAAAGGTTTCCCAAGGTTCCAACCAAGGTTCCAAAGGGTTCCCAAGGGTTCCCAAAGGTTCCAAAGGGTTAAGGTTTCCAAGGGTTTCCAAAGGTTCCCAAGGGTTTCCAAGGGTTCCGGTTTCCCAAGGTTCCCAAAGGTTTCCAAAGGTTTCCCAAGGTTCCAACCAAGGTTCCAAAGGGTTCCCAAGGGTTCCCAAAGGTTCCAAAGGGTTAAGGTTTCCAAGGGTTTCCAAAGGTTCCCAAGGGTTTCCAAGGGTTCCGGTTTCCCAAGGTTCCCAAAGGTTTCCAAAGGTTTCCCAAGGTTCCAATTTCAGTCTATGTCTCCCAGCACGTACATCAAAGAGTGCGAGTCAGGGTTTCAGTCTATGTCTCCCAGCACGTACATCAAAGAGTGCGAGTCAGGGTTTCAGTCTATGTCTCCCAGCACGTACATCAAAGAGTGCGAGTCAGGGTTTCAGTCTATGTCTCCCAGCACGTACATCAAAGAGTGCGAGTCAGGGTTTCAGTCTATGTCTCCCAGCACGTACATCAAAGAGTGCGAGTCAGGGTTTCAGTCTATGTCTCCCAGCACGTACATCAAAGAGTGCGAGTCAGGGTTTCAGTCTATGTCTCCCAGCACGTACATCAAAGAGTGCGAGTCAGGGTTTCAGTCTATGTCTCCCAGCACGTACATCAAAGAGTGCGAGTCAGGGTTTCAGTCTATGTCTCCCAGCACGTACATCAAAGAGTGCGAGTCAGGGTTTCAGTCTATGTCTCCCAGCACGTACATCAAAGAGTGCGAGTCAGGGTTTCAGTCTATGTCTCCCAGCACGTACATCAAAGAGTGCGAGTCAGGGTTTCAGTCTATGTCTCCCAGCACGTACATCAAAGAGTGCGAGTCAGGGTTTCAGTCTATGTCTCCCAGCACGTACATCAAAGAGTGCGAGTCAGGGTTTCAGTCTATGTCTCCCAGCACGTACATCAAAGAGTGCGAGTCAGGGTTTCAGTCTATGTCTCCCAGCACGTACATCAAAGAGTGCGAGTCAGGGTTTCAGTCTATGTCTCCCAGCACGTACATCAAAGAGTGCGAGTCAGGGTTTCAGTCTATGTCTCCCAGCACGTACATCAAAGAGTGCGAGTCAGGGTTTCAGTCTATGTCTCCCAGCACGTACATCAAAGAGTGCGAGTCAGGGTTTCAGTCTATGTCTCCCAGCACGTACATCAAAGAGTGCGAGTCAGGGTTTCAGTCTATGTCTCCCAGCACGTACATCAAAGAGTGCGAGTCAGGGTTTCAGTCTATGTCTCCCAGCACGTACATCAAAGAGTGCGAGTCAGGGTTTCAGTCTATGTCTCCCAGCACGTACATCAAAGAGTGCGAGTCAGGGTTTCAGTCTATGTCTCCCAGCACGTACATCAAAGAGTGCGAGTCAGGGTTTCAGTCTATGTCTCCCAGCACGTACATCAAAGAGTGCGAGTCAGGGTTTCAGTCTATGTCTCCCAGCACGTACATCAAAGAGTGCGAGTCAGGGCAGTCTATGTCTAGCACGTACATCGAGTGCGAGTCACAGTCTATGTCTAGCACGTACATCGAGTGCGAGTCACAGTCTATGTCTAGCACGTACATCGAGTGCGAGTCACAGTCTATGTCTAGCACGTACATCGAGTGCGAGTCACAGTCTATGTCTAGCACGTACATCGAGTGCGAGTCACAGTCTATGTCTAGCACGTACATCGAGTGCGAGTCACAGTCTATGTCTAGCACGTACATCGAGTGCGAGTCACAGTCTATGTCTAGCACGTACATCGAGTGCGAGTCACAGTCTATGTCTAGCACGTACATCGAGTGCGAGTCACAGTCTATGTCTAGCACGTACATCGAGTGCGAGTCACAGTCTATGTCTAGCACGTACATCGAGTGCGAGTCACAGTCTATGTCTAGCACGTACATCGAGTGCGAGTCACAGTCTATGTCTAGCACGTACATCGAGTGCGAGTCACAGTCTATGTCTAGCACGTACATCGAGTGCGAGTCACAGTCTATGTCTAGCACGTACATCGAGTGCGAGTCAACGTACGTACGTACGTACGTACGTACGTACGTACGTACGTACGTACGTACGTACGTACGTACGTACGTACGTACGTACGTACGTACGTACGTACGTACGTACGTACGTACGTACGT
>S4
GAGCACGAGTATGCGTCTACATCTGAGCACGAGTATGCGTCTACATCTGAGCACGAGTATGCGTCTACATCTGAGCACGAGTATGCGTCTACATCTAGCGCAAGAGTCATCGCGTCACGTAGCATCGTAGCAAGAGTCATCGAGTGTATCATGTGCAGTCGTACAGTACGTCACGTAGTCATGTGCAGCGTGTCTAGCAGTCTCCATCGTAGCATCGTACAGTATAGCAGTCTCCATATCAGCGCAAGAGTCATCGCGTCACGTAGCATCGTAGCAAGAGTCATCGAGTGTATCATGTGCAGTCGTACAGTACGTCACGTAGTCATGTGCAGCGTGTCTAGCAGTCTCCATCGTAGCATCGTACAGTATAGCAGTCTCCATATCAGCGCAAGAGTCATCGCGTCACGTAGCATCGTAGCAAGAGTCATCGAGTGTATCATGTGCAGTCGTACAGTACGTCACGTAGTCATGTGCAGCGTGTCTAGCAGTCTCCATCGTAGCATCGTACAGTATAGCAGTCTCCATATCAGCGCAAGAGTCATCGCGTCACGTAGCATCGTAGCAAGAGTCATCGAGTGTATCATGTGCAGTCGTACAGTACGTCACGTAGTCATGTGCAGCGTGTCTAGCAGTCTCCATCGTAGCATCGTACAGTATAGCAGTCTCCATATCCAGTTTTCTATGTCCTAGCCCACGTACAAATCGAAGTGCGAGGGGTCACAGTTTTCTATGTCCTAGCCCACGTACAAATCGAAGTGCGAGGGGTCACAGTTTTCTATGTCCTAGCCCACGTACAAATCGAAGTGCGAGGGGTCACAGTTTTCTATGTCCTAGCCCACGTACAAATCGAAGTGCGAGGGGTCACAGTTTTCTATGTCCTAGCCCACGTACAAATCGAAGTGCGAGGGGTCACAGTTTTCTATGTCCTAGCCCACGTACAAATCGAAGTGCGAGGGGTCACAGTTTTCTATGTCCTAGCCCACGTACAAATCGAAGTGCGAGGGGTCACAGTTTTCTATGTCCTAGCCCACGTACAAATCGAAGTGCGAGGGGTCACAGTTTTCTATGTCCTAGCCCACGTACAAATCGAAGTGCGAGGGGTCACAGTTTTCTATGTCCTAGCCCACGTACAAATCGAAGTGCGAGGGGTCACAGTTTTCTATGTCCTAGCCCACGTACAAATCGAAGTGCGAGGGGTCACAGTTTTCTATGTCCTAGCCCACGTACAAATCGAAGTGCGAGGGGTCACAGTTTTCTATGTCCTAGCCCACGTACAAATCGAAGTGCGAGGGGTCACAGTTTTCTATGTCCTAGCCCACGTACAAATCGAAGTGCGAGGGGTCACAGTTTTCTATGTCCTAGCCCACGTACAAATCGAAGTGCGAGGGGTCACAGTTTTCTATGTCCTAGCCCACGTACAAATCGAAGTGCGAGGGGTCACAGTTTTCTATGTCCTAGCCCACGTACAAATCGAAGTGCGAGGGGTCACAGTTTTCTATGTCCTAGCCCACGTACAAATCGAAGTGCGAGGGGTCACAGTTTTCTATGTCCTAGCCCACGTACAAATCGAAGTGCGAGGGGTCACAGTTTTCTATGTCCTAGCCCACGTACAAATCGAAGTGCGAGGGGTCACAGTTTTCTATGTCCTAGCCCACGTACAAATCGAAGTGCGAGGGGTCACAGTTTTCTATGTCCTAGCCCACGTACAAATCGAAGTGCGAGGGGTCACAGTTTTCTATGTCCTAGCCCACGTACAAATCGAAGTGCGAGGGGTCACAGTTTTCTATGTCCTAGCCCACGTACAAATCGAAGTGCGAGGGGTCACAGTTTTCTATGTCCTAGCCCACGTACAAATCGAAGTGCGAGGGGTCACAGCTATGTCTTAGACGCATACTCGGAGTGCGATCACAGCTATGTCTTAGACGCATACTCGGAGTGCGATCACAGCTATGTCTTAGACGCATACTCGGAGTGCGATCACAGCTATGTCTTAGACGCATACTCGGAGTGCGATCACAGCTATGTCTTAGACGCATACTCGGAGTGCGATCACAGCTATGTCTTAGACGCATACTCGGAGTGCGATCACAGCTATGTCTTAGACGCATACTCGGAGTGCGATCACAGCTATGTCTTAGACGCATACTCGGAGTGCGATCACAGCTATGTCTTAGACGCATACTCGGAGTGCGATCACAGCTATGTCTTAGACGCATACTCGGAGTGCGATCACAGCTATGTCTTAGACGCATACTCGGAGTGCGATCACAGCTATGTCTTAGACGCATACTCGGAGTGCGATCACAGCTATGTCTTAGACGCATACTCGGAGTGCGATCACAGCTATGTCTTAGACGCATACTCGGAGTGCGATCACAGCTATGTCTTAGACGCATACTCGGAGTGCGATCAACGTACGTACGTACGTACGTACGTACGTACGTACGTACGTACGTACGTACGTACGTACGTACGTACGTACGTACGTACGTACGTACGTACGTACGTACGTACGTACGTACGTACGT
>S1
TTTTTTCCCCCCAAAAAAGGGGGGTTTTTTCCCCCCAAAAAAGGGGGGTTTTTTCCCCCCAAAAAAGGGGGGTTTTTTCCCCCCAAAAAAGGGGGGTTTTTTCCCCCCAAAAAAGGGGGGTTTTTTTTTTTTTTTTTTTTTTTTTTTTTTTTTTTTCCCCCCCCCCCCCCCCCCCCCCCCCCCCCCCCCCCCAAAAAAAAAAAAAAAAAAAAAAAAAAAAAAAAAAAAGGGGGGGGGGGGGGGGGGGGGGGGGGGGGGGGGGGGTTTTTTTTTTTTTTTTTTTTTTTTTTTTTTTTTTTTCCCCCCCCCCCCCCCCCCCCCCCCCCCCCCCCCCCCAAAAAAAAAAAAAAAAAAAAAAAAAAAAAAAAAAAAGGGGGGGGGGGGGGGGGGGGGGGGGGGGGGGGGGGGTTTTTTTTTTTTTTTTTTTTTTTTTTTTTTTTTTTTCCCCCCCCCCCCCCCCCCCCCCCCCCCCCCCCCCCCAAAAAAAAAAAAAAAAAAAAAAAAAAAAAAAAAAAAGGGGGGGGGGGGGGGGGGGGGGGGGGGGGGGGGGGGTTTTTTTTTTTTTTTTTTTTTTTTTTTTTTTTTTTTCCCCCCCCCCCCCCCCCCCCCCCCCCCCCCCCCCCCAAAAAAAAAAAAAAAAAAAAAAAAAAAAAAAAAAAAGGGGGGGGGGGGGGGGGGGGGGGGGGGGGGGGGGGGTTTTTTTTTTTTTTTTTTTTTTTTTTTTTTTTTTTTCCCCCCCCCCCCCCCCCCCCCCCCCCCCCCCCCCCCAAAAAAAAAAAAAAAAAAAAAAAAAAAAAAAAAAAAGGGGGGGGGGGGGGGGGGGGGGGGGGGGGGGGGGGGTTTTTTTTTTTTTTTTTTTTTTTTTTTTTTTTTTTTCCCCCCCCCCCCCCCCCCCCCCCCCCCCCCCCCCCCAAAAAAAAAAAAAAAAAAAAAAAAAAAAAAAAAAAAGGGGGGGGGGGGGGGGGGGGGGGGGGGGGGGGGGGGTTTTTTTTTTTTTTTTTTTTTTTTTTTTTTTTTTTTCCCCCCCCCCCCCCCCCCCCCCCCCCCCCCCCCCCCAAAAAAAAAAAAAAAAAAAAAAAAAAAAAAAAAAAAGGGGGGGGGGGGGGGGGGGGGGGGGGGGGGGGGGGGTTTTTTTTTTTTTTTTTTTTTTTTTTTTTTTTTTTTCCCCCCCCCCCCCCCCCCCCCCCCCCCCCCCCCCCCAAAAAAAAAAAAAAAAAAAAAAAAAAAAAAAAAAAAGGGGGGGGGGGGGGGGGGGGGGGGGGGGGGGGGGGGTTTTTTTTTTTTCCCCCCCCCCCCAAAAAAAAAAAAGGGGGGGGGGGGTTTTTTTTTTTTCCCCCCCCCCCCAAAAAAAAAAAAGGGGGGGGGGGGTTTTTTTTTTTTCCCCCCCCCCCCAAAAAAAAAAAAGGGGGGGGGGGGTTTTTTTTTTTTCCCCCCCCCCCCAAAAAAAAAAAAGGGGGGGGGGGGTTTTTTTTTTTTCCCCCCCCCCCCAAAAAAAAAAAAGGGGGGGGGGGGTTTTTTTTTTTTCCCCCCCCCCCCAAAAAAAAAAAAGGGGGGGGGGGGTTTTTTTTTTTTCCCCCCCCCCCCAAAAAAAAAAAAGGGGGGGGGGGGTTTTTTTTTTTTCCCCCCCCCCCCAAAAAAAAAAAAGGGGGGGGGGGGTTTTTTTTTTTTCCCCCCCCCCCCAAAAAAAAAAAAGGGGGGGGGGGGTTTTTTTTTTTTCCCCCCCCCCCCAAAAAAAAAAAAGGGGGGGGGGGGTTTTTTTTTTTTCCCCCCCCCCCCAAAAAAAAAAAAGGGGGGGGGGGGTTTTTTTTTTTTCCCCCCCCCCCCAAAAAAAAAAAAGGGGGGGGGGGGTTTTTTTTTCCCCCCCCCAAAAAAAAAGGGGGGGGGTTTTTTTTTCCCCCCCCCAAAAAAAAAGGGGGGGGGTTTTTTTTTCCCCCCCCCAAAAAAAAAGGGGGGGGGTTTTTTTTTCCCCCCCCCAAAAAAAAAGGGGGGGGGTTTTTTTTTCCCCCCCCCAAAAAAAAAGGGGGGGGGTTTTTTTTTCCCCCCCCCAAAAAAAAAGGGGGGGGGTTTTTTTTTCCCCCCCCCAAAAAAAAAGGGGGGGGGTTTTTTTTTCCCCCCCCCAAAAAAAAAGGGGGGGGGTTTTTTTTTCCCCCCCCCAAAAAAAAAGGGGGGGGGTTTTTTTTTCCCCCCCCCAAAAAAAAAGGGGGGGGGTTTTTTTTTCCCCCCCCCAAAAAAAAAGGGGGGGGGTTTTTTTTTCCCCCCCCCAAAAAAAAAGGGGGGGGGTTTTTTTTTCCCCCCCCCAAAAAAAAAGGGGGGGGGACGTACGTACGTACGTACGTACGTACGTACGTACGTACGTACGTACGTACGTACGTACGTACGTACGTACGTACGTACGTACGTACGTACGTACGTACGTACGTACGTACGTACGTACGTACGTACGTACGTACGTACGTACGTACGTACGTACGTACGTACGTACGTACGTACGTACGTACGTACGTACGTACGTACGTACGTACGTACGT
>S2
CCAAGGTTAAGGTTCCGGTTCCAACCAAGGTTAAGGTTCCGGTTCCAACCAAGGTTAAGGTTCCGGTTCCAACCAAGGTTAAGGTTCCGGTTCCAACCAAGGTTAAGGTTCCGGTTCCAATTTTTTCCCCCCCCCCAAAAAAAAAAGGGGGGGGGGTTTTTTTTTTCCCCCCAAAAAAAAAAGGGGGGGGGGTTTTTTTTTTCCCCCCCCCCAAAAAAGGGGGGGGGGTTTTTTTTTTCCCCCCCCCCAAAAAAAAAAGGGGGGTTTTTTCCCCCCCCCCAAAAAAAAAAGGGGGGGGGGTTTTTTTTTTCCCCCCAAAAAAAAAAGGGGGGGGGGTTTTTTTTTTCCCCCCCCCCAAAAAAGGGGGGGGGGTTTTTTTTTTCCCCCCCCCCAAAAAAAAAAGGGGGGTTTTTTCCCCCCCCCCAAAAAAAAAAGGGGGGGGGGTTTTTTTTTTCCCCCCAAAAAAAAAAGGGGGGGGGGTTTTTTTTTTCCCCCCCCCCAAAAAAGGGGGGGGGGTTTTTTTTTTCCCCCCCCCCAAAAAAAAAAGGGGGGTTTTTTCCCCCCCCCCAAAAAAAAAAGGGGGGGGGGTTTTTTTTTTCCCCCCAAAAAAAAAAGGGGGGGGGGTTTTTTTTTTCCCCCCCCCCAAAAAAGGGGGGGGGGTTTTTTTTTTCCCCCCCCCCAAAAAAAAAAGGGGGGTTTTTTCCCCCCCCCCAAAAAAAAAAGGGGGGGGGGTTTTTTTTTTCCCCCCAAAAAAAAAAGGGGGGGGGGTTTTTTTTTTCCCCCCCCCCAAAAAAGGGGGGGGGGTTTTTTTTTTCCCCCCCCCCAAAAAAAAAAGGGGGGTTTTTTCCCCCCCCCCAAAAAAAAAAGGGGGGGGGGTTTTTTTTTTCCCCCCAAAAAAAAAAGGGGGGGGGGTTTTTTTTTTCCCCCCCCCCAAAAAAGGGGGGGGGGTTTTTTTTTTCCCCCCCCCCAAAAAAAAAAGGGGGGTTTTTTCCCCCCCCCCAAAAAAAAAAGGGGGGGGGGTTTTTTTTTTCCCCCCAAAAAAAAAAGGGGGGGGGGTTTTTTTTTTCCCCCCCCCCAAAAAAGGGGGGGGGGTTTTTTTTTTCCCCCCCCCCAAAAAAAAAAGGGGGGTTTTTTCCCCCCCCCCAAAAAAAAAAGGGGGGGGGGTTTTTTTTTTCCCCCCAAAAAAAAAAGGGGGGGGGGTTTTTTTTTTCCCCCCCCCCAAAAAAGGGGGGGGGGTTTTTTTTTTCCCCCCCCCCAAAAAAAAAAGGGGGGTTTTTTCCAAGGTTCCCCCCAAGGTTCCAAAAAAGGTTCCAAGGGGGGTTTTTTCCAAGGTTCCCCCCAAGGTTCCAAAAAAGGTTCCAAGGGGGGTTTTTTCCAAGGTTCCCCCCAAGGTTCCAAAAAAGGTTCCAAGGGGGGTTTTTTCCAAGGTTCCCCCCAAGGTTCCAAAAAAGGTTCCAAGGGGGGTTTTTTCCAAGGTTCCCCCCAAGGTTCCAAAAAAGGTTCCAAGGGGGGTTTTTTCCAAGGTTCCCCCCAAGGTTCCAAAAAAGGTTCCAAGGGGGGTTTTTTCCAAGGTTCCCCCCAAGGTTCCAAAAAAGGTTCCAAGGGGGGTTTTTTCCAAGGTTCCCCCCAAGGTTCCAAAAAAGGTTCCAAGGGGGGTTTTTTCCAAGGTTCCCCCCAAGGTTCCAAAAAAGGTTCCAAGGGGGGTTTTTTCCAAGGTTCCCCCCAAGGTTCCAAAAAAGGTTCCAAGGGGGGTTTTTTCCAAGGTTCCCCCCAAGGTTCCAAAAAAGGTTCCAAGGGGGGTTTTTTCCAAGGTTCCCCCCAAGGTTCCAAAAAAGGTTCCAAGGGGGGTTTCCAAGGTTCCCAAGGTTCCAAAGGTTCCAAGGGTTTCCAAGGTTCCCAAGGTTCCAAAGGTTCCAAGGGTTTCCAAGGTTCCCAAGGTTCCAAAGGTTCCAAGGGTTTCCAAGGTTCCCAAGGTTCCAAAGGTTCCAAGGGTTTCCAAGGTTCCCAAGGTTCCAAAGGTTCCAAGGGTTTCCAAGGTTCCCAAGGTTCCAAAGGTTCCAAGGGTTTCCAAGGTTCCCAAGGTTCCAAAGGTTCCAAGGGTTTCCAAGGTTCCCAAGGTTCCAAAGGTTCCAAGGGTTTCCAAGGTTCCCAAGGTTCCAAAGGTTCCAAGGGTTTCCAAGGTTCCCAAGGTTCCAAAGGTTCCAAGGGTTTCCAAGGTTCCCAAGGTTCCAAAGGTTCCAAGGGTTTCCAAGGTTCCCAAGGTTCCAAAGGTTCCAAGGGTTTCCAAGGTTCCCAAGGTTCCAAAGGTTCCAAGGGACGTACGTACGTACGTACGTACGTACGTACGTACGTACGTACGTACGTACGTACGTACGTACGTACGTACGTACGTACGTACGTACGTACGTACGTACGTACGTACGTACGTACGTACGTACGTACGTACGTACGTACGTACGTACGTACGTACGTACGTACGTACGTACGTACGTACGTACGTACGTACGTACGTACGTACGTACGTACGT
>S3
AGCGCAAGTGTACGTGTCCATATCAGCGCAAGTGTACGTGTCCATATCAGCGCAAGTGTACGTGTCCATATCAGCGCAAGTGTACGTGTCCATATCAGCGCAAGTGTACGTGTCCATATCCCAAGGTTCCAAAGGGTTCCCAAGGGTTCCCAAAGGTTCCAAAGGGTTAAGGTTTCCAAGGGTTTCCAAAGGTTCCCAAGGGTTTCCAAGGGTTCCGGTTTCCCAAGGTTCCCAAAGGTTTCCAAAGGTTTCCCAAGGTTCCAACCAAGGTTCCAAAGGGTTCCCAAGGGTTCCCAAAGGTTCCAAAGGGTTAAGGTTTCCAAGGGTTTCCAAAGGTTCCCAAGGGTTTCCAAGGGTTCCGGTTTCCCAAGGTTCCCAAAGGTTTCCAAAGGTTTCCCAAGGTTCCAACCAAGGTTCCAAAGGGTTCCCAAGGGTTCCCAAAGGTTCCAAAGGGTTAAGGTTTCCAAGGGTTTCCAAAGGTTCCCAAGGGTTTCCAAGGGTTCCGGTTTCCCAAGGTTCCCAAAGGTTTCCAAAGGTTTCCCAAGGTTCCAACCAAGGTTCCAAAGGGTTCCCAAGGGTTCCCAAAGGTTCCAAAGGGTTAAGGTTTCCAAGGGTTTCCAAAGGTTCCCAAGGGTTTCCAAGGGTTCCGGTTTCCCAAGGTTCCCAAAGGTTTCCAAAGGTTTCCCAAGGTTCCAACCAAGGTTCCAAAGGGTTCCCAAGGGTTCCCAAAGGTTCCAAAGGGTTAAGGTTTCCAAGGGTTTCCAAAGGTTCCCAAGGGTTTCCAAGGGTTCCGGTTTCCCAAGGTTCCCAAAGGTTTCCAAAGGTTTCCCAAGGTTCCAACCAAGGTTCCAAAGGGTTCCCAAGGGTTCCCAAAGGTTCCAAAGGGTTAAGGTTTCCAAGGGTTTCCAAAGGTTCCCAAGGGTTTCCAAGGGTTCCGGTTTCCCAAGGTTCCCAAAGGTTTCCAAAGGTTTCCCAAGGTTCCAACCAAGGTTCCAAAGGGTTCCCAAGGGTTCCCAAAGGTTCCAAAGGGTTAAGGTTTCCAAGGGTTTCCAAAGGTTCCCAAGGGTTTCCAAGGGTTCCGGTTTCCCAAGGTTCCCAAAGGTTTCCAAAGGTTTCCCAAGGTTCCAACCAAGGTTCCAAAGGGTTCCCAAGGGTTCCCAAAGGTTCCAAAGGGTTAAGGTTTCCAAGGGTTTCCAAAGGTTCCCAAGGGTTTCCAAGGGTTCCGGTTTCCCAAGGTTCCCAAAGGTTTCCAAAGGTTTCCCAAGGTTCCAATTTCAGTCTATGTCTCCCAGCACGTACATCAAAGAGTGCGAGTCAGGGTTTCAGTCTATGTCTCCCAGCACGTACATCAAAGAGTGCGAGTCAGGGTTTCAGTCTATGTCTCCCAGCACGTACATCAAAGAGTGCGAGTCAGGGTTTCAGTCTATGTCTCCCAGCACGTACATCAAAGAGTGCGAGTCAGGGTTTCAGTCTATGTCTCCCAGCACGTACATCAAAGAGTGCGAGTCAGGGTTTCAGTCTATGTCTCCCAGCACGTACATCAAAGAGTGCGAGTCAGGGTTTCAGTCTATGTCTCCCAGCACGTACATCAAAGAGTGCGAGTCAGGGTTTCAGTCTATGTCTCCCAGCACGTACATCAAAGAGTGCGAGTCAGGGTTTCAGTCTATGTCTCCCAGCACGTACATCAAAGAGTGCGAGTCAGGGTTTCAGTCTATGTCTCCCAGCACGTACATCAAAGAGTGCGAGTCAGGGTTTCAGTCTATGTCTCCCAGCACGTACATCAAAGAGTGCGAGTCAGGGTTTCAGTCTATGTCTCCCAGCACGTACATCAAAGAGTGCGAGTCAGGGCAGTCTATGTCTAGCACGTACATCGAGTGCGAGTCACAGTCTATGTCTAGCACGTACATCGAGTGCGAGTCACAGTCTATGTCTAGCACGTACATCGAGTGCGAGTCACAGTCTATGTCTAGCACGTACATCGAGTGCGAGTCACAGTCTATGTCTAGCACGTACATCGAGTGCGAGTCACAGTCTATGTCTAGCACGTACATCGAGTGCGAGTCACAGTCTATGTCTAGCACGTACATCGAGTGCGAGTCACAGTCTATGTCTAGCACGTACATCGAGTGCGAGTCACAGTCTATGTCTAGCACGTACATCGAGTGCGAGTCACAGTCTATGTCTAGCACGTACATCGAGTGCGAGTCACAGTCTATGTCTAGCACGTACATCGAGTGCGAGTCACAGTCTATGTCTAGCACGTACATCGAGTGCGAGTCACAGTCTATGTCTAGCACGTACATCGAGTGCGAGTCAACGTACGTACGTACGTACGTACGTACGTACGTACGTACGTACGTACGTACGTACGTACGTACGTACGTACGTACGTACGTACGTACGTACGTACGTACGTACGTACGTACGTACGTACGTACGTACGTACGTACGTACGTACGTACGTACGTACGTACGTACGTACGTACGTACGTACGTACGTACGTACGTACGTACGTACGTACGTACGT
>S4
GAGCACGAGTATGCGTCTACATCTGAGCACGAGTATGCGTCTACATCTGAGCACGAGTATGCGTCTACATCTGAGCACGAGTATGCGTCTACATCTGAGCACGAGTATGCGTCTACATCTAGCGCAAGAGTCATCGCGTCACGTAGCATCGTAGCAAGAGTCATCGAGTGTATCATGTGCAGTCGTACAGTACGTCACGTAGTCATGTGCAGCGTGTCTAGCAGTCTCCATCGTAGCATCGTACAGTATAGCAGTCTCCATATCAGCGCAAGAGTCATCGCGTCACGTAGCATCGTAGCAAGAGTCATCGAGTGTATCATGTGCAGTCGTACAGTACGTCACGTAGTCATGTGCAGCGTGTCTAGCAGTCTCCATCGTAGCATCGTACAGTATAGCAGTCTCCATATCAGCGCAAGAGTCATCGCGTCACGTAGCATCGTAGCAAGAGTCATCGAGTGTATCATGTGCAGTCGTACAGTACGTCACGTAGTCATGTGCAGCGTGTCTAGCAGTCTCCATCGTAGCATCGTACAGTATAGCAGTCTCCATATCAGCGCAAGAGTCATCGCGTCACGTAGCATCGTAGCAAGAGTCATCGAGTGTATCATGTGCAGTCGTACAGTACGTCACGTAGTCATGTGCAGCGTGTCTAGCAGTCTCCATCGTAGCATCGTACAGTATAGCAGTCTCCATATCAGCGCAAGAGTCATCGCGTCACGTAGCATCGTAGCAAGAGTCATCGAGTGTATCATGTGCAGTCGTACAGTACGTCACGTAGTCATGTGCAGCGTGTCTAGCAGTCTCCATCGTAGCATCGTACAGTATAGCAGTCTCCATATCAGCGCAAGAGTCATCGCGTCACGTAGCATCGTAGCAAGAGTCATCGAGTGTATCATGTGCAGTCGTACAGTACGTCACGTAGTCATGTGCAGCGTGTCTAGCAGTCTCCATCGTAGCATCGTACAGTATAGCAGTCTCCATATCAGCGCAAGAGTCATCGCGTCACGTAGCATCGTAGCAAGAGTCATCGAGTGTATCATGTGCAGTCGTACAGTACGTCACGTAGTCATGTGCAGCGTGTCTAGCAGTCTCCATCGTAGCATCGTACAGTATAGCAGTCTCCATATCAGCGCAAGAGTCATCGCGTCACGTAGCATCGTAGCAAGAGTCATCGAGTGTATCATGTGCAGTCGTACAGTACGTCACGTAGTCATGTGCAGCGTGTCTAGCAGTCTCCATCGTAGCATCGTACAGTATAGCAGTCTCCATATCCAGTTTTCTATGTCCTAGCCCACGTACAAATCGAAGTGCGAGGGGTCACAGTTTTCTATGTCCTAGCCCACGTACAAATCGAAGTGCGAGGGGTCACAGTTTTCTATGTCCTAGCCCACGTACAAATCGAAGTGCGAGGGGTCACAGTTTTCTATGTCCTAGCCCACGTACAAATCGAAGTGCGAGGGGTCACAGTTTTCTATGTCCTAGCCCACGTACAAATCGAAGTGCGAGGGGTCACAGTTTTCTATGTCCTAGCCCACGTACAAATCGAAGTGCGAGGGGTCACAGTTTTCTATGTCCTAGCCCACGTACAAATCGAAGTGCGAGGGGTCACAGTTTTCTATGTCCTAGCCCACGTACAAATCGAAGTGCGAGGGGTCACAGTTTTCTATGTCCTAGCCCACGTACAAATCGAAGTGCGAGGGGTCACAGTTTTCTATGTCCTAGCCCACGTACAAATCGAAGTGCGAGGGGTCACAGTTTTCTATGTCCTAGCCCACGTACAAATCGAAGTGCGAGGGGTCACAGTTTTCTATGTCCTAGCCCACGTACAAATCGAAGTGCGAGGGGTCACAGCTATGTCTTAGACGCATACTCGGAGTGCGATCACAGCTATGTCTTAGACGCATACTCGGAGTGCGATCACAGCTATGTCTTAGACGCATACTCGGAGTGCGATCACAGCTATGTCTTAGACGCATACTCGGAGTGCGATCACAGCTATGTCTTAGACGCATACTCGGAGTGCGATCACAGCTATGTCTTAGACGCATACTCGGAGTGCGATCACAGCTATGTCTTAGACGCATACTCGGAGTGCGATCACAGCTATGTCTTAGACGCATACTCGGAGTGCGATCACAGCTATGTCTTAGACGCATACTCGGAGTGCGATCACAGCTATGTCTTAGACGCATACTCGGAGTGCGATCACAGCTATGTCTTAGACGCATACTCGGAGTGCGATCACAGCTATGTCTTAGACGCATACTCGGAGTGCGATCACAGCTATGTCTTAGACGCATACTCGGAGTGCGATCAACGTACGTACGTACGTACGTACGTACGTACGTACGTACGTACGTACGTACGTACGTACGTACGTACGTACGTACGTACGTACGTACGTACGTACGTACGTACGTACGTACGTACGTACGTACGTACGTACGTACGTACGTACGTACGTACGTACGTACGTACGTACGTACGTACGTACGTACGTACGTACGTACGTACGTACGTACGTACGT
>S1
TTTTTTCCCCCCAAAAAAGGGGGGTTTTTTCCCCCCAAAAAAGGGGGGTTTTTTCCCCCCAAAAAAGGGGGGTTTTTTCCCCCCAAAAAAGGGGGGTTTTTTCCCCCCAAAAAAGGGGGGTTTTTTTTTTTTTTTTTTTTTTTTTTTTTTTTTTTTCCCCCCCCCCCCCCCCCCCCCCCCCCCCCCCCCCCCAAAAAAAAAAAAAAAAAAAAAAAAAAAAAAAAAAAAGGGGGGGGGGGGGGGGGGGGGGGGGGGGGGGGGGGGTTTTTTTTTTTTTTTTTTTTTTTTTTTTTTTTTTTTCCCCCCCCCCCCCCCCCCCCCCCCCCCCCCCCCCCCAAAAAAAAAAAAAAAAAAAAAAAAAAAAAAAAAAAAGGGGGGGGGGGGGGGGGGGGGGGGGGGGGGGGGGGGTTTTTTTTTTTTTTTTTTTTTTTTTTTTTTTTTTTTCCCCCCCCCCCCCCCCCCCCCCCCCCCCCCCCCCCCAAAAAAAAAAAAAAAAAAAAAAAAAAAAAAAAAAAAGGGGGGGGGGGGGGGGGGGGGGGGGGGGGGGGGGGGTTTTTTTTTTTTTTTTTTTTTTTTTTTTTTTTTTTTCCCCCCCCCCCCCCCCCCCCCCCCCCCCCCCCCCCCAAAAAAAAAAAAAAAAAAAAAAAAAAAAAAAAAAAAGGGGGGGGGGGGGGGGGGGGGGGGGGGGGGGGGGGGTTTTTTTTTTTTTTTTTTTTTTTTTTTTTTTTTTTTCCCCCCCCCCCCCCCCCCCCCCCCCCCCCCCCCCCCAAAAAAAAAAAAAAAAAAAAAAAAAAAAAAAAAAAAGGGGGGGGGGGGGGGGGGGGGGGGGGGGGGGGGGGGTTTTTTTTTTTTTTTTTTTTTTTTTTTTTTTTTTTTCCCCCCCCCCCCCCCCCCCCCCCCCCCCCCCCCCCCAAAAAAAAAAAAAAAAAAAAAAAAAAAAAAAAAAAAGGGGGGGGGGGGGGGGGGGGGGGGGGGGGGGGGGGGTTTTTTTTTTTTTTTTTTTTTTTTTTTTTTTTTTTTCCCCCCCCCCCCCCCCCCCCCCCCCCCCCCCCCCCCAAAAAAAAAAAAAAAAAAAAAAAAAAAAAAAAAAAAGGGGGGGGGGGGGGGGGGGGGGGGGGGGGGGGGGGGTTTTTTTTTTTTTTTTTTTTTTTTTTTTTTTTTTTTCCCCCCCCCCCCCCCCCCCCCCCCCCCCCCCCCCCCAAAAAAAAAAAAAAAAAAAAAAAAAAAAAAAAAAAAGGGGGGGGGGGGGGGGGGGGGGGGGGGGGGGGGGGGTTTTTTTTTTTTCCCCCCCCCCCCAAAAAAAAAAAAGGGGGGGGGGGGTTTTTTTTTTTTCCCCCCCCCCCCAAAAAAAAAAAAGGGGGGGGGGGGTTTTTTTTTTTTCCCCCCCCCCCCAAAAAAAAAAAAGGGGGGGGGGGGTTTTTTTTTTTTCCCCCCCCCCCCAAAAAAAAAAAAGGGGGGGGGGGGTTTTTTTTTTTTCCCCCCCCCCCCAAAAAAAAAAAAGGGGGGGGGGGGTTTTTTTTTTTTCCCCCCCCCCCCAAAAAAAAAAAAGGGGGGGGGGGGTTTTTTTTTTTTCCCCCCCCCCCCAAAAAAAAAAAAGGGGGGGGGGGGTTTTTTTTTTTTCCCCCCCCCCCCAAAAAAAAAAAAGGGGGGGGGGGGTTTTTTTTTTTTCCCCCCCCCCCCAAAAAAAAAAAAGGGGGGGGGGGGTTTTTTTTTTTTCCCCCCCCCCCCAAAAAAAAAAAAGGGGGGGGGGGGTTTTTTTTTTTTCCCCCCCCCCCCAAAAAAAAAAAAGGGGGGGGGGGGTTTTTTTTTTTTCCCCCCCCCCCCAAAAAAAAAAAAGGGGGGGGGGGGTTTTTTTTTTTTCCCCCCCCCCCCAAAAAAAAAAAAGGGGGGGGGGGGTTTTTTTTTTTTCCCCCCCCCCCCAAAAAAAAAAAAGGGGGGGGGGGGTTTTTTTTTTTTCCCCCCCCCCCCAAAAAAAAAAAAGGGGGGGGGGGGTTTTTTTTTTTTCCCCCCCCCCCCAAAAAAAAAAAAGGGGGGGGGGGGTTTTTTTTTCCCCCCCCCAAAAAAAAAGGGGGGGGGTTTTTTTTTCCCCCCCCCAAAAAAAAAGGGGGGGGGTTTTTTTTTCCCCCCCCCAAAAAAAAAGGGGGGGGGTTTTTTTTTCCCCCCCCCAAAAAAAAAGGGGGGGGGTTTTTTTTTCCCCCCCCCAAAAAAAAAGGGGGGGGGTTTTTTTTTCCCCCCCCCAAAAAAAAAGGGGGGGGGTTTTTTTTTCCCCCCCCCAAAAAAAAAGGGGGGGGGTTTTTTTTTCCCCCCCCCAAAAAAAAAGGGGGGGGGTTTTTTTTTCCCCCCCCCAAAAAAAAAGGGGGGGGGTTTTTTTTTCCCCCCCCCAAAAAAAAAGGGGGGGGGTTTTTTTTTCCCCCCCCCAAAAAAAAAGGGGGGGGGACGTACGTACGTACGTACGTACGTACGTACGTACGTACGTACGTACGTACGTACGTACGTACGTACGTACGTACGTACGTACGTACGTACGT
>S2
CCAAGGTTAAGGTTCCGGTTCCAACCAAGGTTAAGGTTCCGGTTCCAACCAAGGTTAAGGTTCCGGTTCCAACCAAGGTTAAGGTTCCGGTTCCAACCAAGGTTAAGGTTCCGGTTCCAATTTTTTCCCCCCCCCCAAAAAAAAAAGGGGGGGGGGTTTTTTTTTTCCCCCCAAAAAAAAAAGGGGGGGGGGTTTTTTTTTTCCCCCCCCCCAAAAAAGGGGGGGGGGTTTTTTTTTTCCCCCCCCCCAAAAAAAAAAGGGGGGTTTTTTCCCCCCCCCCAAAAAAAAAAGGGGGGGGGGTTTTTTTTTTCCCCCCAAAAAAAAAAGGGGGGGGGGTTTTTTTTTTCCCCCCCCCCAAAAAAGGGGGGGGGGTTTTTTTTTTCCCCCCCCCCAAAAAAAAAAGGGGGGTTTTTTCCCCCCCCCCAAAAAAAAAAGGGGGGGGGGTTTTTTTTTTCCCCCCAAAAAAAAAAGGGGGGGGGGTTTTTTTTTTCCCCCCCCCCAAAAAAGGGGGGGGGGTTTTTTTTTTCCCCCCCCCCAAAAAAAAAAGGGGGGTTTTTTCCCCCCCCCCAAAAAAAAAAGGGGGGGGGGTTTTTTTTTTCCCCCCAAAAAAAAAAGGGGGGGGGGTTTTTTTTTTCCCCCCCCCCAAAAAAGGGGGGGGGGTTTTTTTTTTCCCCCCCCCCAAAAAAAAAAGGGGGGTTTTTTCCCCCCCCCCAAAAAAAAAAGGGGGGGGGGTTTTTTTTTTCCCCCCAAAAAAAAAAGGGGGGGGGGTTTTTTTTTTCCCCCCCCCCAAAAAAGGGGGGGGGGTTTTTTTTTTCCCCCCCCCCAAAAAAAAAAGGGGGGTTTTTTCCCCCCCCCCAAAAAAAAAAGGGGGGGGGGTTTTTTTTTTCCCCCCAAAAAAAAAAGGGGGGGGGGTTTTTTTTTTCCCCCCCCCCAAAAAAGGGGGGGGGGTTTTTTTTTTCCCCCCCCCCAAAAAAAAAAGGGGGGTTTTTTCCCCCCCCCCAAAAAAAAAAGGGGGGGGGGTTTTTTTTTTCCCCCCAAAAAAAAAAGGGGGGGGGGTTTTTTTTTTCCCCCCCCCCAAAAAAGGGGGGGGGGTTTTTTTTTTCCCCCCCCCCAAAAAAAAAAGGGGGGTTTTTTCCCCCCCCCCAAAAAAAAAAGGGGGGGGGGTTTTTTTTTTCCCCCCAAAAAAAAAAGGGGGGGGGGTTTTTTTTTTCCCCCCCCCCAAAAAAGGGGGGGGGGTTTTTTTTTTCCCCCCCCCCAAAAAAAAAAGGGGGGTTTTTTCCAAGGTTCCCCCCAAGGTTCCAAAAAAGGTTCCAAGGGGGGTTTTTTCCAAGGTTCCCCCCAAGGTTCCAAAAAAGGTTCCAAGGGGGGTTTTTTCCAAGGTTCCCCCCAAGGTTCCAAAAAAGGTTCCAAGGGGGGTTTTTTCCAAGGTTCCCCCCAAGGTTCCAAAAAAGGTTCCAAGGGGGGTTTTTTCCAAGGTTCCCCCCAAGGTTCCAAAAAAGGTTCCAAGGGGGGTTTTTTCCAAGGTTCCCCCCAAGGTTCCAAAAAAGGTTCCAAGGGGGGTTTTTTCCAAGGTTCCCCCCAAGGTTCCAAAAAAGGTTCCAAGGGGGGTTTTTTCCAAGGTTCCCCCCAAGGTTCCAAAAAAGGTTCCAAGGGGGGTTTTTTCCAAGGTTCCCCCCAAGGTTCCAAAAAAGGTTCCAAGGGGGGTTTTTTCCAAGGTTCCCCCCAAGGTTCCAAAAAAGGTTCCAAGGGGGGTTTTTTCCAAGGTTCCCCCCAAGGTTCCAAAAAAGGTTCCAAGGGGGGTTTTTTCCAAGGTTCCCCCCAAGGTTCCAAAAAAGGTTCCAAGGGGGGTTTTTTCCAAGGTTCCCCCCAAGGTTCCAAAAAAGGTTCCAAGGGGGGTTTTTTCCAAGGTTCCCCCCAAGGTTCCAAAAAAGGTTCCAAGGGGGGTTTTTTCCAAGGTTCCCCCCAAGGTTCCAAAAAAGGTTCCAAGGGGGGTTTTTTCCAAGGTTCCCCCCAAGGTTCCAAAAAAGGTTCCAAGGGGGGTTTCCAAGGTTCCCAAGGTTCCAAAGGTTCCAAGGGTTTCCAAGGTTCCCAAGGTTCCAAAGGTTCCAAGGGTTTCCAAGGTTCCCAAGGTTCCAAAGGTTCCAAGGGTTTCCAAGGTTCCCAAGGTTCCAAAGGTTCCAAGGGTTTCCAAGGTTCCCAAGGTTCCAAAGGTTCCAAGGGTTTCCAAGGTTCCCAAGGTTCCAAAGGTTCCAAGGGTTTCCAAGGTTCCCAAGGTTCCAAAGGTTCCAAGGGTTTCCAAGGTTCCCAAGGTTCCAAAGGTTCCAAGGGTTTCCAAGGTTCCCAAGGTTCCAAAGGTTCCAAGGGTTTCCAAGGTTCCCAAGGTTCCAAAGGTTCCAAGGGTTTCCAAGGTTCCCAAGGTTCCAAAGGTTCCAAGGGACGTACGTACGTACGTACGTACGTACGTACGTACGTACGTACGTACGTACGTACGTACGTACGTACGTACGTACGTACGTACGTACGTACGT
>S3
AGCGCAAGTGTACGTGTCCATATCAGCGCAAGTGTACGTGTCCATATCAGCGCAAGTGTACGTGTCCATATCAGCGCAAGTGTACGTGTCCATATCAGCGCAAGTGTACGTGTCCATATCCCAAGGTTCCAAAGGGTTCCCAAGGGTTCCCAAAGGTTCCAAAGGGTTAAGGTTTCCAAGGGTTTCCAAAGGTTCCCAAGGGTTTCCAAGGGTTCCGGTTTCCCAAGGTTCCCAAAGGTTTCCAAAGGTTTCCCAAGGTTCCAACCAAGGTTCCAAAGGGTTCCCAAGGGTTCCCAAAGGTTCCAAAGGGTTAAGGTTTCCAAGGGTTTCCAAAGGTTCCCAAGGGTTTCCAAGGGTTCCGGTTTCCCAAGGTTCCCAAAGGTTTCCAAAGGTTTCCCAAGGTTCCAACCAAGGTTCCAAAGGGTTCCCAAGGGTTCCCAAAGGTTCCAAAGGGTTAAGGTTTCCAAGGGTTTCCAAAGGTTCCCAAGGGTTTCCAAGGGTTCCGGTTTCCCAAGGTTCCCAAAGGTTTCCAAAGGTTTCCCAAGGTTCCAACCAAGGTTCCAAAGGGTTCCCAAGGGTTCCCAAAGGTTCCAAAGGGTTAAGGTTTCCAAGGGTTTCCAAAGGTTCCCAAGGGTTTCCAAGGGTTCCGGTTTCCCAAGGTTCCCAAAGGTTTCCAAAGGTTTCCCAAGGTTCCAACCAAGGTTCCAAAGGGTTCCCAAGGGTTCCCAAAGGTTCCAAAGGGTTAAGGTTTCCAAGGGTTTCCAAAGGTTCCCAAGGGTTTCCAAGGGTTCCGGTTTCCCAAGGTTCCCAAAGGTTTCCAAAGGTTTCCCAAGGTTCCAACCAAGGTTCCAAAGGGTTCCCAAGGGTTCCCAAAGGTTCCAAAGGGTTAAGGTTTCCAAGGGTTTCCAAAGGTTCCCAAGGGTTTCCAAGGGTTCCGGTTTCCCAAGGTTCCCAAAGGTTTCCAAAGGTTTCCCAAGGTTCCAACCAAGGTTCCAAAGGGTTCCCAAGGGTTCCCAAAGGTTCCAAAGGGTTAAGGTTTCCAAGGGTTTCCAAAGGTTCCCAAGGGTTTCCAAGGGTTCCGGTTTCCCAAGGTTCCCAAAGGTTTCCAAAGGTTTCCCAAGGTTCCAACCAAGGTTCCAAAGGGTTCCCAAGGGTTCCCAAAGGTTCCAAAGGGTTAAGGTTTCCAAGGGTTTCCAAAGGTTCCCAAGGGTTTCCAAGGGTTCCGGTTTCCCAAGGTTCCCAAAGGTTTCCAAAGGTTTCCCAAGGTTCCAATTTCAGTCTATGTCTCCCAGCACGTACATCAAAGAGTGCGAGTCAGGGTTTCAGTCTATGTCTCCCAGCACGTACATCAAAGAGTGCGAGTCAGGGTTTCAGTCTATGTCTCCCAGCACGTACATCAAAGAGTGCGAGTCAGGGTTTCAGTCTATGTCTCCCAGCACGTACATCAAAGAGTGCGAGTCAGGGTTTCAGTCTATGTCTCCCAGCACGTACATCAAAGAGTGCGAGTCAGGGTTTCAGTCTATGTCTCCCAGCACGTACATCAAAGAGTGCGAGTCAGGGTTTCAGTCTATGTCTCCCAGCACGTACATCAAAGAGTGCGAGTCAGGGTTTCAGTCTATGTCTCCCAGCACGTACATCAAAGAGTGCGAGTCAGGGTTTCAGTCTATGTCTCCCAGCACGTACATCAAAGAGTGCGAGTCAGGGTTTCAGTCTATGTCTCCCAGCACGTACATCAAAGAGTGCGAGTCAGGGTTTCAGTCTATGTCTCCCAGCACGTACATCAAAGAGTGCGAGTCAGGGTTTCAGTCTATGTCTCCCAGCACGTACATCAAAGAGTGCGAGTCAGGGTTTCAGTCTATGTCTCCCAGCACGTACATCAAAGAGTGCGAGTCAGGGTTTCAGTCTATGTCTCCCAGCACGTACATCAAAGAGTGCGAGTCAGGGTTTCAGTCTATGTCTCCCAGCACGTACATCAAAGAGTGCGAGTCAGGGTTTCAGTCTATGTCTCCCAGCACGTACATCAAAGAGTGCGAGTCAGGGCAGTCTATGTCTAGCACGTACATCGAGTGCGAGTCACAGTCTATGTCTAGCACGTACATCGAGTGCGAGTCACAGTCTATGTCTAGCACGTACATCGAGTGCGAGTCACAGTCTATGTCTAGCACGTACATCGAGTGCGAGTCACAGTCTATGTCTAGCACGTACATCGAGTGCGAGTCACAGTCTATGTCTAGCACGTACATCGAGTGCGAGTCACAGTCTATGTCTAGCACGTACATCGAGTGCGAGTCACAGTCTATGTCTAGCACGTACATCGAGTGCGAGTCACAGTCTATGTCTAGCACGTACATCGAGTGCGAGTCACAGTCTATGTCTAGCACGTACATCGAGTGCGAGTCACAGTCTATGTCTAGCACGTACATCGAGTGCGAGTCAACGTACGTACGTACGTACGTACGTACGTACGTACGTACGTACGTACGTACGTACGTACGTACGTACGTACGTACGTACGTACGTACGTACGT
>S4
GAGCACGAGTATGCGTCTACATCTGAGCACGAGTATGCGTCTACATCTGAGCACGAGTATGCGTCTACATCTGAGCACGAGTATGCGTCTACATCTGAGCACGAGTATGCGTCTACATCTAGCGCAAGAGTCATCGCGTCACGTAGCATCGTAGCAAGAGTCATCGAGTGTATCATGTGCAGTCGTACAGTACGTCACGTAGTCATGTGCAGCGTGTCTAGCAGTCTCCATCGTAGCATCGTACAGTATAGCAGTCTCCATATCAGCGCAAGAGTCATCGCGTCACGTAGCATCGTAGCAAGAGTCATCGAGTGTATCATGTGCAGTCGTACAGTACGTCACGTAGTCATGTGCAGCGTGTCTAGCAGTCTCCATCGTAGCATCGTACAGTATAGCAGTCTCCATATCAGCGCAAGAGTCATCGCGTCACGTAGCATCGTAGCAAGAGTCATCGAGTGTATCATGTGCAGTCGTACAGTACGTCACGTAGTCATGTGCAGCGTGTCTAGCAGTCTCCATCGTAGCATCGTACAGTATAGCAGTCTCCATATCAGCGCAAGAGTCATCGCGTCACGTAGCATCGTAGCAAGAGTCATCGAGTGTATCATGTGCAGTCGTACAGTACGTCACGTAGTCATGTGCAGCGTGTCTAGCAGTCTCCATCGTAGCATCGTACAGTATAGCAGTCTCCATATCAGCGCAAGAGTCATCGCGTCACGTAGCATCGTAGCAAGAGTCATCGAGTGTATCATGTGCAGTCGTACAGTACGTCACGTAGTCATGTGCAGCGTGTCTAGCAGTCTCCATCGTAGCATCGTACAGTATAGCAGTCTCCATATCAGCGCAAGAGTCATCGCGTCACGTAGCATCGTAGCAAGAGTCATCGAGTGTATCATGTGCAGTCGTACAGTACGTCACGTAGTCATGTGCAGCGTGTCTAGCAGTCTCCATCGTAGCATCGTACAGTATAGCAGTCTCCATATCAGCGCAAGAGTCATCGCGTCACGTAGCATCGTAGCAAGAGTCATCGAGTGTATCATGTGCAGTCGTACAGTACGTCACGTAGTCATGTGCAGCGTGTCTAGCAGTCTCCATCGTAGCATCGTACAGTATAGCAGTCTCCATATCAGCGCAAGAGTCATCGCGTCACGTAGCATCGTAGCAAGAGTCATCGAGTGTATCATGTGCAGTCGTACAGTACGTCACGTAGTCATGTGCAGCGTGTCTAGCAGTCTCCATCGTAGCATCGTACAGTATAGCAGTCTCCATATCCAGTTTTCTATGTCCTAGCCCACGTACAAATCGAAGTGCGAGGGGTCACAGTTTTCTATGTCCTAGCCCACGTACAAATCGAAGTGCGAGGGGTCACAGTTTTCTATGTCCTAGCCCACGTACAAATCGAAGTGCGAGGGGTCACAGTTTTCTATGTCCTAGCCCACGTACAAATCGAAGTGCGAGGGGTCACAGTTTTCTATGTCCTAGCCCACGTACAAATCGAAGTGCGAGGGGTCACAGTTTTCTATGTCCTAGCCCACGTACAAATCGAAGTGCGAGGGGTCACAGTTTTCTATGTCCTAGCCCACGTACAAATCGAAGTGCGAGGGGTCACAGTTTTCTATGTCCTAGCCCACGTACAAATCGAAGTGCGAGGGGTCACAGTTTTCTATGTCCTAGCCCACGTACAAATCGAAGTGCGAGGGGTCACAGTTTTCTATGTCCTAGCCCACGTACAAATCGAAGTGCGAGGGGTCACAGTTTTCTATGTCCTAGCCCACGTACAAATCGAAGTGCGAGGGGTCACAGTTTTCTATGTCCTAGCCCACGTACAAATCGAAGTGCGAGGGGTCACAGTTTTCTATGTCCTAGCCCACGTACAAATCGAAGTGCGAGGGGTCACAGTTTTCTATGTCCTAGCCCACGTACAAATCGAAGTGCGAGGGGTCACAGTTTTCTATGTCCTAGCCCACGTACAAATCGAAGTGCGAGGGGTCACAGTTTTCTATGTCCTAGCCCACGTACAAATCGAAGTGCGAGGGGTCACAGCTATGTCTTAGACGCATACTCGGAGTGCGATCACAGCTATGTCTTAGACGCATACTCGGAGTGCGATCACAGCTATGTCTTAGACGCATACTCGGAGTGCGATCACAGCTATGTCTTAGACGCATACTCGGAGTGCGATCACAGCTATGTCTTAGACGCATACTCGGAGTGCGATCACAGCTATGTCTTAGACGCATACTCGGAGTGCGATCACAGCTATGTCTTAGACGCATACTCGGAGTGCGATCACAGCTATGTCTTAGACGCATACTCGGAGTGCGATCACAGCTATGTCTTAGACGCATACTCGGAGTGCGATCACAGCTATGTCTTAGACGCATACTCGGAGTGCGATCACAGCTATGTCTTAGACGCATACTCGGAGTGCGATCAACGTACGTACGTACGTACGTACGTACGTACGTACGTACGTACGTACGTACGTACGTACGTACGTACGTACGTACGTACGTACGTACGTACGT
>S1
TTTTTTCCCCCCAAAAAAGGGGGGTTTTTTCCCCCCAAAAAAGGGGGGTTTTTTTTTTTTTTTTTTTTTTTTTTTTTTTTTTTTCCCCCCCCCCCCCCCCCCCCCCCCCCCCCCCCCCCCAAAAAAAAAAAAAAAAAAAAAAAAAAAAAAAAAAAAGGGGGGGGGGGGGGGGGGGGGGGGGGGGGGGGGGGGTTTTTTTTTTTTTTTTTTTTTTTTTTTTTTTTTTTTCCCCCCCCCCCCCCCCCCCCCCCCCCCCCCCCCCCCAAAAAAAAAAAAAAAAAAAAAAAAAAAAAAAAAAAAGGGGGGGGGGGGGGGGGGGGGGGGGGGGGGGGGGGGTTTTTTTTTTTTTTTTTTTTTTTTTTTTTTTTTTTTCCCCCCCCCCCCCCCCCCCCCCCCCCCCCCCCCCCCAAAAAAAAAAAAAAAAAAAAAAAAAAAAAAAAAAAAGGGGGGGGGGGGGGGGGGGGGGGGGGGGGGGGGGGGTTTTTTTTTTTTTTTTTTTTTTTTTTTTTTTTTTTTCCCCCCCCCCCCCCCCCCCCCCCCCCCCCCCCCCCCAAAAAAAAAAAAAAAAAAAAAAAAAAAAAAAAAAAAGGGGGGGGGGGGGGGGGGGGGGGGGGGGGGGGGGGGTTTTTTTTTTTTTTTTTTTTTTTTTTTTTTTTTTTTCCCCCCCCCCCCCCCCCCCCCCCCCCCCCCCCCCCCAAAAAAAAAAAAAAAAAAAAAAAAAAAAAAAAAAAAGGGGGGGGGGGGGGGGGGGGGGGGGGGGGGGGGGGGTTTTTTTTTTTTTTTTTTTTTTTTTTTTTTTTTTTTCCCCCCCCCCCCCCCCCCCCCCCCCCCCCCCCCCCCAAAAAAAAAAAAAAAAAAAAAAAAAAAAAAAAAAAAGGGGGGGGGGGGGGGGGGGGGGGGGGGGGGGGGGGGTTTTTTTTTTTTTTTTTTTTTTTTTTTTTTTTTTTTCCCCCCCCCCCCCCCCCCCCCCCCCCCCCCCCCCCCAAAAAAAAAAAAAAAAAAAAAAAAAAAAAAAAAAAAGGGGGGGGGGGGGGGGGGGGGGGGGGGGGGGGGGGGTTTTTTTTTTTTTTTTTTTTTTTTTTTTTTTTTTTTCCCCCCCCCCCCCCCCCCCCCCCCCCCCCCCCCCCCAAAAAAAAAAAAAAAAAAAAAAAAAAAAAAAAAAAAGGGGGGGGGGGGGGGGGGGGGGGGGGGGGGGGGGGGTTTTTTTTTTTTCCCCCCCCCCCCAAAAAAAAAAAAGGGGGGGGGGGGTTTTTTTTTTTTCCCCCCCCCCCCAAAAAAAAAAAAGGGGGGGGGGGGTTTTTTTTTTTTCCCCCCCCCCCCAAAAAAAAAAAAGGGGGGGGGGGGTTTTTTTTTTTTCCCCCCCCCCCCAAAAAAAAAAAAGGGGGGGGGGGGTTTTTTTTTTTTCCCCCCCCCCCCAAAAAAAAAAAAGGGGGGGGGGGGTTTTTTTTTTTTCCCCCCCCCCCCAAAAAAAAAAAAGGGGGGGGGGGGTTTTTTTTTTTTCCCCCCCCCCCCAAAAAAAAAAAAGGGGGGGGGGGGTTTTTTTTTTTTCCCCCCCCCCCCAAAAAAAAAAAAGGGGGGGGGGGGTTTTTTTTTTTTCCCCCCCCCCCCAAAAAAAAAAAAGGGGGGGGGGGGTTTTTTTTTTTTCCCCCCCCCCCCAAAAAAAAAAAAGGGGGGGGGGGGTTTTTTTTTTTTCCCCCCCCCCCCAAAAAAAAAAAAGGGGGGGGGGGGTTTTTTTTTTTTCCCCCCCCCCCCAAAAAAAAAAAAGGGGGGGGGGGGTTTTTTTTTCCCCCCCCCAAAAAAAAAGGGGGGGGGTTTTTTTTTCCCCCCCCCAAAAAAAAAGGGGGGGGGTTTTTTTTTCCCCCCCCCAAAAAAAAAGGGGGGGGGTTTTTTTTTCCCCCCCCCAAAAAAAAAGGGGGGGGGTTTTTTTTTCCCCCCCCCAAAAAAAAAGGGGGGGGGTTTTTTTTTCCCCCCCCCAAAAAAAAAGGGGGGGGGTTTTTTTTTCCCCCCCCCAAAAAAAAAGGGGGGGGGTTTTTTTTTCCCCCCCCCAAAAAAAAAGGGGGGGGGTTTTTTTTTCCCCCCCCCAAAAAAAAAGGGGGGGGGTTTTTTTTTCCCCCCCCCAAAAAAAAAGGGGGGGGGTTTTTTTTTCCCCCCCCCAAAAAAAAAGGGGGGGGGTTTTTTTTTCCCCCCCCCAAAAAAAAAGGGGGGGGGTTTTTTTTTCCCCCCCCCAAAAAAAAAGGGGGGGGGTTTTTTTTTCCCCCCCCCAAAAAAAAAGGGGGGGGGTTTTTTTTTCCCCCCCCCAAAAAAAAAGGGGGGGGGACGTACGTACGTACGTACGTACGTACGTACGTACGTACGTACGTACGTACGTACGTACGTACGTACGTACGTACGTACGTACGTACGTACGTACGTACGTACGTACGTACGTACGTACGTACGTACGTACGTACGTACGTACGTACGTACGTACGTACGTACGTACGTACGTACGTACGTACGTACGTACGTACGTACGTACGTACGTACGT
>S2
CCAAGGTTAAGGTTCCGGTTCCAACCAAGGTTAAGGTTCCGGTTCCAATTTTTTCCCCCCCCCCAAAAAAAAAAGGGGGGGGGGTTTTTTTTTTCCCCCCAAAAAAAAAAGGGGGGGGGGTTTTTTTTTTCCCCCCCCCCAAAAAAGGGGGGGGGGTTTTTTTTTTCCCCCCCCCCAAAAAAAAAAGGGGGGTTTTTTCCCCCCCCCCAAAAAAAAAAGGGGGGGGGGTTTTTTTTTTCCCCCCAAAAAAAAAAGGGGGGGGGGTTTTTTTTTTCCCCCCCCCCAAAAAAGGGGGGGGGGTTTTTTTTTTCCCCCCCCCCAAAAAAAAAAGGGGGGTTTTTTCCCCCCCCCCAAAAAAAAAAGGGGGGGGGGTTTTTTTTTTCCCCCCAAAAAAAAAAGGGGGGGGGGTTTTTTTTTTCCCCCCCCCCAAAAAAGGGGGGGGGGTTTTTTTTTTCCCCCCCCCCAAAAAAAAAAGGGGGGTTTTTTCCCCCCCCCCAAAAAAAAAAGGGGGGGGGGTTTTTTTTTTCCCCCCAAAAAAAAAAGGGGGGGGGGTTTTTTTTTTCCCCCCCCCCAAAAAAGGGGGGGGGGTTTTTTTTTTCCCCCCCCCCAAAAAAAAAAGGGGGGTTTTTTCCCCCCCCCCAAAAAAAAAAGGGGGGGGGGTTTTTTTTTTCCCCCCAAAAAAAAAAGGGGGGGGGGTTTTTTTTTTCCCCCCCCCCAAAAAAGGGGGGGGGGTTTTTTTTTTCCCCCCCCCCAAAAAAAAAAGGGGGGTTTTTTCCCCCCCCCCAAAAAAAAAAGGGGGGGGGGTTTTTTTTTTCCCCCCAAAAAAAAAAGGGGGGGGGGTTTTTTTTTTCCCCCCCCCCAAAAAAGGGGGGGGGGTTTTTTTTTTCCCCCCCCCCAAAAAAAAAAGGGGGGTTTTTTCCCCCCCCCCAAAAAAAAAAGGGGGGGGGGTTTTTTTTTTCCCCCCAAAAAAAAAAGGGGGGGGGGTTTTTTTTTTCCCCCCCCCCAAAAAAGGGGGGGGGGTTTTTTTTTTCCCCCCCCCCAAAAAAAAAAGGGGGGTTTTTTCCCCCCCCCCAAAAAAAAAAGGGGGGGGGGTTTTTTTTTTCCCCCCAAAAAAAAAAGGGGGGGGGGTTTTTTTTTTCCCCCCCCCCAAAAAAGGGGGGGGGGTTTTTTTTTTCCCCCCCCCCAAAAAAAAAAGGGGGGTTTTTTCCAAGGTTCCCCCCAAGGTTCCAAAAAAGGTTCCAAGGGGGGTTTTTTCCAAGGTTCCCCCCAAGGTTCCAAAAAAGGTTCCAAGGGGGGTTTTTTCCAAGGTTCCCCCCAAGGTTCCAAAAAAGGTTCCAAGGGGGGTTTTTTCCAAGGTTCCCCCCAAGGTTCCAAAAAAGGTTCCAAGGGGGGTTTTTTCCAAGGTTCCCCCCAAGGTTCCAAAAAAGGTTCCAAGGGGGGTTTTTTCCAAGGTTCCCCCCAAGGTTCCAAAAAAGGTTCCAAGGGGGGTTTTTTCCAAGGTTCCCCCCAAGGTTCCAAAAAAGGTTCCAAGGGGGGTTTTTTCCAAGGTTCCCCCCAAGGTTCCAAAAAAGGTTCCAAGGGGGGTTTTTTCCAAGGTTCCCCCCAAGGTTCCAAAAAAGGTTCCAAGGGGGGTTTTTTCCAAGGTTCCCCCCAAGGTTCCAAAAAAGGTTCCAAGGGGGGTTTTTTCCAAGGTTCCCCCCAAGGTTCCAAAAAAGGTTCCAAGGGGGGTTTTTTCCAAGGTTCCCCCCAAGGTTCCAAAAAAGGTTCCAAGGGGGGTTTCCAAGGTTCCCAAGGTTCCAAAGGTTCCAAGGGTTTCCAAGGTTCCCAAGGTTCCAAAGGTTCCAAGGGTTTCCAAGGTTCCCAAGGTTCCAAAGGTTCCAAGGGTTTCCAAGGTTCCCAAGGTTCCAAAGGTTCCAAGGGTTTCCAAGGTTCCCAAGGTTCCAAAGGTTCCAAGGGTTTCCAAGGTTCCCAAGGTTCCAAAGGTTCCAAGGGTTTCCAAGGTTCCCAAGGTTCCAAAGGTTCCAAGGGTTTCCAAGGTTCCCAAGGTTCCAAAGGTTCCAAGGGTTTCCAAGGTTCCCAAGGTTCCAAAGGTTCCAAGGGTTTCCAAGGTTCCCAAGGTTCCAAAGGTTCCAAGGGTTTCCAAGGTTCCCAAGGTTCCAAAGGTTCCAAGGGTTTCCAAGGTTCCCAAGGTTCCAAAGGTTCCAAGGGTTTCCAAGGTTCCCAAGGTTCCAAAGGTTCCAAGGGTTTCCAAGGTTCCCAAGGTTCCAAAGGTTCCAAGGGTTTCCAAGGTTCCCAAGGTTCCAAAGGTTCCAAGGGACGTACGTACGTACGTACGTACGTACGTACGTACGTACGTACGTACGTACGTACGTACGTACGTACGTACGTACGTACGTACGTACGTACGTACGTACGTACGTACGTACGTACGTACGTACGTACGTACGTACGTACGTACGTACGTACGTACGTACGTACGTACGTACGTACGTACGTACGTACGTACGTACGTACGTACGTACGTACGT
>S3
AGCGCAAGTGTACGTGTCCATATCAGCGCAAGTGTACGTGTCCATATCCCAAGGTTCCAAAGGGTTCCCAAGGGTTCCCAAAGGTTCCAAAGGGTTAAGGTTTCCAAGGGTTTCCAAAGGTTCCCAAGGGTTTCCAAGGGTTCCGGTTTCCCAAGGTTCCCAAAGGTTTCCAAAGGTTTCCCAAGGTTCCAACCAAGGTTCCAAAGGGTTCCCAAGGGTTCCCAAAGGTTCCAAAGGGTTAAGGTTTCCAAGGGTTTCCAAAGGTTCCCAAGGGTTTCCAAGGGTTCCGGTTTCCCAAGGTTCCCAAAGGTTTCCAAAGGTTTCCCAAGGTTCCAACCAAGGTTCCAAAGGGTTCCCAAGGGTTCCCAAAGGTTCCAAAGGGTTAAGGTTTCCAAGGGTTTCCAAAGGTTCCCAAGGGTTTCCAAGGGTTCCGGTTTCCCAAGGTTCCCAAAGGTTTCCAAAGGTTTCCCAAGGTTCCAACCAAGGTTCCAAAGGGTTCCCAAGGGTTCCCAAAGGTTCCAAAGGGTTAAGGTTTCCAAGGGTTTCCAAAGGTTCCCAAGGGTTTCCAAGGGTTCCGGTTTCCCAAGGTTCCCAAAGGTTTCCAAAGGTTTCCCAAGGTTCCAACCAAGGTTCCAAAGGGTTCCCAAGGGTTCCCAAAGGTTCCAAAGGGTTAAGGTTTCCAAGGGTTTCCAAAGGTTCCCAAGGGTTTCCAAGGGTTCCGGTTTCCCAAGGTTCCCAAAGGTTTCCAAAGGTTTCCCAAGGTTCCAACCAAGGTTCCAAAGGGTTCCCAAGGGTTCCCAAAGGTTCCAAAGGGTTAAGGTTTCCAAGGGTTTCCAAAGGTTCCCAAGGGTTTCCAAGGGTTCCGGTTTCCCAAGGTTCCCAAAGGTTTCCAAAGGTTTCCCAAGGTTCCAACCAAGGTTCCAAAGGGTTCCCAAGGGTTCCCAAAGGTTCCAAAGGGTTAAGGTTTCCAAGGGTTTCCAAAGGTTCCCAAGGGTTTCCAAGGGTTCCGGTTTCCCAAGGTTCCCAAAGGTTTCCAAAGGTTTCCCAAGGTTCCAACCAAGGTTCCAAAGGGTTCCCAAGGGTTCCCAAAGGTTCCAAAGGGTTAAGGTTTCCAAGGGTTTCCAAAGGTTCCCAAGGGTTTCCAAGGGTTCCGGTTTCCCAAGGTTCCCAAAGGTTTCCAAAGGTTTCCCAAGGTTCCAATTTCAGTCTATGTCTCCCAGCACGTACATCAAAGAGTGCGAGTCAGGGTTTCAGTCTATGTCTCCCAGCACGTACATCAAAGAGTGCGAGTCAGGGTTTCAGTCTATGTCTCCCAGCACGTACATCAAAGAGTGCGAGTCAGGGTTTCAGTCTATGTCTCCCAGCACGTACATCAAAGAGTGCGAGTCAGGGTTTCAGTCTATGTCTCCCAGCACGTACATCAAAGAGTGCGAGTCAGGGTTTCAGTCTATGTCTCCCAGCACGTACATCAAAGAGTGCGAGTCAGGGTTTCAGTCTATGTCTCCCAGCACGTACATCAAAGAGTGCGAGTCAGGGTTTCAGTCTATGTCTCCCAGCACGTACATCAAAGAGTGCGAGTCAGGGTTTCAGTCTATGTCTCCCAGCACGTACATCAAAGAGTGCGAGTCAGGGTTTCAGTCTATGTCTCCCAGCACGTACATCAAAGAGTGCGAGTCAGGGTTTCAGTCTATGTCTCCCAGCACGTACATCAAAGAGTGCGAGTCAGGGTTTCAGTCTATGTCTCCCAGCACGTACATCAAAGAGTGCGAGTCAGGGCAGTCTATGTCTAGCACGTACATCGAGTGCGAGTCACAGTCTATGTCTAGCACGTACATCGAGTGCGAGTCACAGTCTATGTCTAGCACGTACATCGAGTGCGAGTCACAGTCTATGTCTAGCACGTACATCGAGTGCGAGTCACAGTCTATGTCTAGCACGTACATCGAGTGCGAGTCACAGTCTATGTCTAGCACGTACATCGAGTGCGAGTCACAGTCTATGTCTAGCACGTACATCGAGTGCGAGTCACAGTCTATGTCTAGCACGTACATCGAGTGCGAGTCACAGTCTATGTCTAGCACGTACATCGAGTGCGAGTCACAGTCTATGTCTAGCACGTACATCGAGTGCGAGTCACAGTCTATGTCTAGCACGTACATCGAGTGCGAGTCACAGTCTATGTCTAGCACGTACATCGAGTGCGAGTCACAGTCTATGTCTAGCACGTACATCGAGTGCGAGTCACAGTCTATGTCTAGCACGTACATCGAGTGCGAGTCACAGTCTATGTCTAGCACGTACATCGAGTGCGAGTCAACGTACGTACGTACGTACGTACGTACGTACGTACGTACGTACGTACGTACGTACGTACGTACGTACGTACGTACGTACGTACGTACGTACGTACGTACGTACGTACGTACGTACGTACGTACGTACGTACGTACGTACGTACGTACGTACGTACGTACGTACGTACGTACGTACGTACGTACGTACGTACGTACGTACGTACGTACGTACGT
>S4
GAGCACGAGTATGCGTCTACATCTGAGCACGAGTATGCGTCTACATCTAGCGCAAGAGTCATCGCGTCACGTAGCATCGTAGCAAGAGTCATCGAGTGTATCATGTGCAGTCGTACAGTACGTCACGTAGTCATGTGCAGCGTGTCTAGCAGTCTCCATCGTAGCATCGTACAGTATAGCAGTCTCCATATCAGCGCAAGAGTCATCGCGTCACGTAGCATCGTAGCAAGAGTCATCGAGTGTATCATGTGCAGTCGTACAGTACGTCACGTAGTCATGTGCAGCGTGTCTAGCAGTCTCCATCGTAGCATCGTACAGTATAGCAGTCTCCATATCAGCGCAAGAGTCATCGCGTCACGTAGCATCGTAGCAAGAGTCATCGAGTGTATCATGTGCAGTCGTACAGTACGTCACGTAGTCATGTGCAGCGTGTCTAGCAGTCTCCATCGTAGCATCGTACAGTATAGCAGTCTCCATATCAGCGCAAGAGTCATCGCGTCACGTAGCATCGTAGCAAGAGTCATCGAGTGTATCATGTGCAGTCGTACAGTACGTCACGTAGTCATGTGCAGCGTGTCTAGCAGTCTCCATCGTAGCATCGTACAGTATAGCAGTCTCCATATCAGCGCAAGAGTCATCGCGTCACGTAGCATCGTAGCAAGAGTCATCGAGTGTATCATGTGCAGTCGTACAGTACGTCACGTAGTCATGTGCAGCGTGTCTAGCAGTCTCCATCGTAGCATCGTACAGTATAGCAGTCTCCATATCAGCGCAAGAGTCATCGCGTCACGTAGCATCGTAGCAAGAGTCATCGAGTGTATCATGTGCAGTCGTACAGTACGTCACGTAGTCATGTGCAGCGTGTCTAGCAGTCTCCATCGTAGCATCGTACAGTATAGCAGTCTCCATATCAGCGCAAGAGTCATCGCGTCACGTAGCATCGTAGCAAGAGTCATCGAGTGTATCATGTGCAGTCGTACAGTACGTCACGTAGTCATGTGCAGCGTGTCTAGCAGTCTCCATCGTAGCATCGTACAGTATAGCAGTCTCCATATCAGCGCAAGAGTCATCGCGTCACGTAGCATCGTAGCAAGAGTCATCGAGTGTATCATGTGCAGTCGTACAGTACGTCACGTAGTCATGTGCAGCGTGTCTAGCAGTCTCCATCGTAGCATCGTACAGTATAGCAGTCTCCATATCCAGTTTTCTATGTCCTAGCCCACGTACAAATCGAAGTGCGAGGGGTCACAGTTTTCTATGTCCTAGCCCACGTACAAATCGAAGTGCGAGGGGTCACAGTTTTCTATGTCCTAGCCCACGTACAAATCGAAGTGCGAGGGGTCACAGTTTTCTATGTCCTAGCCCACGTACAAATCGAAGTGCGAGGGGTCACAGTTTTCTATGTCCTAGCCCACGTACAAATCGAAGTGCGAGGGGTCACAGTTTTCTATGTCCTAGCCCACGTACAAATCGAAGTGCGAGGGGTCACAGTTTTCTATGTCCTAGCCCACGTACAAATCGAAGTGCGAGGGGTCACAGTTTTCTATGTCCTAGCCCACGTACAAATCGAAGTGCGAGGGGTCACAGTTTTCTATGTCCTAGCCCACGTACAAATCGAAGTGCGAGGGGTCACAGTTTTCTATGTCCTAGCCCACGTACAAATCGAAGTGCGAGGGGTCACAGTTTTCTATGTCCTAGCCCACGTACAAATCGAAGTGCGAGGGGTCACAGTTTTCTATGTCCTAGCCCACGTACAAATCGAAGTGCGAGGGGTCACAGCTATGTCTTAGACGCATACTCGGAGTGCGATCACAGCTATGTCTTAGACGCATACTCGGAGTGCGATCACAGCTATGTCTTAGACGCATACTCGGAGTGCGATCACAGCTATGTCTTAGACGCATACTCGGAGTGCGATCACAGCTATGTCTTAGACGCATACTCGGAGTGCGATCACAGCTATGTCTTAGACGCATACTCGGAGTGCGATCACAGCTATGTCTTAGACGCATACTCGGAGTGCGATCACAGCTATGTCTTAGACGCATACTCGGAGTGCGATCACAGCTATGTCTTAGACGCATACTCGGAGTGCGATCACAGCTATGTCTTAGACGCATACTCGGAGTGCGATCACAGCTATGTCTTAGACGCATACTCGGAGTGCGATCACAGCTATGTCTTAGACGCATACTCGGAGTGCGATCACAGCTATGTCTTAGACGCATACTCGGAGTGCGATCACAGCTATGTCTTAGACGCATACTCGGAGTGCGATCACAGCTATGTCTTAGACGCATACTCGGAGTGCGATCAACGTACGTACGTACGTACGTACGTACGTACGTACGTACGTACGTACGTACGTACGTACGTACGTACGTACGTACGTACGTACGTACGTACGTACGTACGTACGTACGTACGTACGTACGTACGTACGTACGTACGTACGTACGTACGTACGTACGTACGTACGTACGTACGTACGTACGTACGTACGTACGTACGTACGTACGTACGTACGT
>S1
TTTTTTCCCCCCAAAAAAGGGGGGTTTTTTCCCCCCAAAAAAGGGGGGTTTTTTCCCCCCAAAAAAGGGGGGTTTTTTTTTTTTTTTTTTTTTTTTTTTTTTTTTTTTCCCCCCCCCCCCCCCCCCCCCCCCCCCCCCCCCCCCAAAAAAAAAAAAAAAAAAAAAAAAAAAAAAAAAAAAGGGGGGGGGGGGGGGGGGGGGGGGGGGGGGGGGGGGTTTTTTTTTTTTTTTTTTTTTTTTTTTTTTTTTTTTCCCCCCCCCCCCCCCCCCCCCCCCCCCCCCCCCCCCAAAAAAAAAAAAAAAAAAAAAAAAAAAAAAAAAAAAGGGGGGGGGGGGGGGGGGGGGGGGGGGGGGGGGGGGTTTTTTTTTTTTTTTTTTTTTTTTTTTTTTTTTTTTCCCCCCCCCCCCCCCCCCCCCCCCCCCCCCCCCCCCAAAAAAAAAAAAAAAAAAAAAAAAAAAAAAAAAAAAGGGGGGGGGGGGGGGGGGGGGGGGGGGGGGGGGGGGTTTTTTTTTTTTTTTTTTTTTTTTTTTTTTTTTTTTCCCCCCCCCCCCCCCCCCCCCCCCCCCCCCCCCCCCAAAAAAAAAAAAAAAAAAAAAAAAAAAAAAAAAAAAGGGGGGGGGGGGGGGGGGGGGGGGGGGGGGGGGGGGTTTTTTTTTTTTTTTTTTTTTTTTTTTTTTTTTTTTCCCCCCCCCCCCCCCCCCCCCCCCCCCCCCCCCCCCAAAAAAAAAAAAAAAAAAAAAAAAAAAAAAAAAAAAGGGGGGGGGGGGGGGGGGGGGGGGGGGGGGGGGGGGTTTTTTTTTTTTTTTTTTTTTTTTTTTTTTTTTTTTCCCCCCCCCCCCCCCCCCCCCCCCCCCCCCCCCCCCAAAAAAAAAAAAAAAAAAAAAAAAAAAAAAAAAAAAGGGGGGGGGGGGGGGGGGGGGGGGGGGGGGGGGGGGTTTTTTTTTTTTTTTTTTTTTTTTTTTTTTTTTTTTCCCCCCCCCCCCCCCCCCCCCCCCCCCCCCCCCCCCAAAAAAAAAAAAAAAAAAAAAAAAAAAAAAAAAAAAGGGGGGGGGGGGGGGGGGGGGGGGGGGGGGGGGGGGTTTTTTTTTTTTTTTTTTTTTTTTTTTTTTTTTTTTCCCCCCCCCCCCCCCCCCCCCCCCCCCCCCCCCCCCAAAAAAAAAAAAAAAAAAAAAAAAAAAAAAAAAAAAGGGGGGGGGGGGGGGGGGGGGGGGGGGGGGGGGGGGTTTTTTTTTTTTTTTTTTTTTTTTTTTTTTTTTTTTCCCCCCCCCCCCCCCCCCCCCCCCCCCCCCCCCCCCAAAAAAAAAAAAAAAAAAAAAAAAAAAAAAAAAAAAGGGGGGGGGGGGGGGGGGGGGGGGGGGGGGGGGGGGTTTTTTTTTTTTTTTTTTTTTTTTTTTTTTTTTTTTCCCCCCCCCCCCCCCCCCCCCCCCCCCCCCCCCCCCAAAAAAAAAAAAAAAAAAAAAAAAAAAAAAAAAAAAGGGGGGGGGGGGGGGGGGGGGGGGGGGGGGGGGGGGTTTTTTTTTTTTTTTTTTTTTTTTTTTTTTTTTTTTCCCCCCCCCCCCCCCCCCCCCCCCCCCCCCCCCCCCAAAAAAAAAAAAAAAAAAAAAAAAAAAAAAAAAAAAGGGGGGGGGGGGGGGGGGGGGGGGGGGGGGGGGGGGTTTTTTTTTTTTTTTTTTTTTTTTTTTTTTTTTTTTCCCCCCCCCCCCCCCCCCCCCCCCCCCCCCCCCCCCAAAAAAAAAAAAAAAAAAAAAAAAAAAAAAAAAAAAGGGGGGGGGGGGGGGGGGGGGGGGGGGGGGGGGGGGTTTTTTTTTTTTCCCCCCCCCCCCAAAAAAAAAAAAGGGGGGGGGGGGTTTTTTTTTTTTCCCCCCCCCCCCAAAAAAAAAAAAGGGGGGGGGGGGTTTTTTTTTTTTCCCCCCCCCCCCAAAAAAAAAAAAGGGGGGGGGGGGTTTTTTTTTTTTCCCCCCCCCCCCAAAAAAAAAAAAGGGGGGGGGGGGTTTTTTTTTTTTCCCCCCCCCCCCAAAAAAAAAAAAGGGGGGGGGGGGTTTTTTTTTCCCCCCCCCAAAAAAAAAGGGGGGGGGTTTTTTTTTCCCCCCCCCAAAAAAAAAGGGGGGGGGTTTTTTTTTCCCCCCCCCAAAAAAAAAGGGGGGGGGTTTTTTTTTCCCCCCCCCAAAAAAAAAGGGGGGGGGTTTTTTTTTCCCCCCCCCAAAAAAAAAGGGGGGGGGTTTTTTTTTCCCCCCCCCAAAAAAAAAGGGGGGGGGTTTTTTTTTCCCCCCCCCAAAAAAAAAGGGGGGGGGTTTTTTTTTCCCCCCCCCAAAAAAAAAGGGGGGGGGTTTTTTTTTCCCCCCCCCAAAAAAAAAGGGGGGGGGTTTTTTTTTCCCCCCCCCAAAAAAAAAGGGGGGGGGACGTACGTACGTACGTACGTACGTACGTACGTACGTACGTACGTACGTACGTACGTACGTACGTACGTACGTACGTACGTACGTACGTACGTACGTACGTACGTACGTACGTACGTACGTACGTACGT
>S2
CCAAGGTTAAGGTTCCGGTTCCAACCAAGGTTAAGGTTCCGGTTCCAACCAAGGTTAAGGTTCCGGTTCCAATTTTTTCCCCCCCCCCAAAAAAAAAAGGGGGGGGGGTTTTTTTTTTCCCCCCAAAAAAAAAAGGGGGGGGGGTTTTTTTTTTCCCCCCCCCCAAAAAAGGGGGGGGGGTTTTTTTTTTCCCCCCCCCCAAAAAAAAAAGGGGGGTTTTTTCCCCCCCCCCAAAAAAAAAAGGGGGGGGGGTTTTTTTTTTCCCCCCAAAAAAAAAAGGGGGGGGGGTTTTTTTTTTCCCCCCCCCCAAAAAAGGGGGGGGGGTTTTTTTTTTCCCCCCCCCCAAAAAAAAAAGGGGGGTTTTTTCCCCCCCCCCAAAAAAAAAAGGGGGGGGGGTTTTTTTTTTCCCCCCAAAAAAAAAAGGGGGGGGGGTTTTTTTTTTCCCCCCCCCCAAAAAAGGGGGGGGGGTTTTTTTTTTCCCCCCCCCCAAAAAAAAAAGGGGGGTTTTTTCCCCCCCCCCAAAAAAAAAAGGGGGGGGGGTTTTTTTTTTCCCCCCAAAAAAAAAAGGGGGGGGGGTTTTTTTTTTCCCCCCCCCCAAAAAAGGGGGGGGGGTTTTTTTTTTCCCCCCCCCCAAAAAAAAAAGGGGGGTTTTTTCCCCCCCCCCAAAAAAAAAAGGGGGGGGGGTTTTTTTTTTCCCCCCAAAAAAAAAAGGGGGGGGGGTTTTTTTTTTCCCCCCCCCCAAAAAAGGGGGGGGGGTTTTTTTTTTCCCCCCCCCCAAAAAAAAAAGGGGGGTTTTTTCCCCCCCCCCAAAAAAAAAAGGGGGGGGGGTTTTTTTTTTCCCCCCAAAAAAAAAAGGGGGGGGGGTTTTTTTTTTCCCCCCCCCCAAAAAAGGGGGGGGGGTTTTTTTTTTCCCCCCCCCCAAAAAAAAAAGGGGGGTTTTTTCCCCCCCCCCAAAAAAAAAAGGGGGGGGGGTTTTTTTTTTCCCCCCAAAAAAAAAAGGGGGGGGGGTTTTTTTTTTCCCCCCCCCCAAAAAAGGGGGGGGGGTTTTTTTTTTCCCCCCCCCCAAAAAAAAAAGGGGGGTTTTTTCCCCCCCCCCAAAAAAAAAAGGGGGGGGGGTTTTTTTTTTCCCCCCAAAAAAAAAAGGGGGGGGGGTTTTTTTTTTCCCCCCCCCCAAAAAAGGGGGGGGGGTTTTTTTTTTCCCCCCCCCCAAAAAAAAAAGGGGGGTTTTTTCCCCCCCCCCAAAAAAAAAAGGGGGGGGGGTTTTTTTTTTCCCCCCAAAAAAAAAAGGGGGGGGGGTTTTTTTTTTCCCCCCCCCCAAAAAAGGGGGGGGGGTTTTTTTTTTCCCCCCCCCCAAAAAAAAAAGGGGGGTTTTTTCCCCCCCCCCAAAAAAAAAAGGGGGGGGGGTTTTTTTTTTCCCCCCAAAAAAAAAAGGGGGGGGGGTTTTTTTTTTCCCCCCCCCCAAAAAAGGGGGGGGGGTTTTTTTTTTCCCCCCCCCCAAAAAAAAAAGGGGGGTTTTTTCCCCCCCCCCAAAAAAAAAAGGGGGGGGGGTTTTTTTTTTCCCCCCAAAAAAAAAAGGGGGGGGGGTTTTTTTTTTCCCCCCCCCCAAAAAAGGGGGGGGGGTTTTTTTTTTCCCCCCCCCCAAAAAAAAAAGGGGGGTTTTTTCCCCCCCCCCAAAAAAAAAAGGGGGGGGGGTTTTTTTTTTCCCCCCAAAAAAAAAAGGGGGGGGGGTTTTTTTTTTCCCCCCCCCCAAAAAAGGGGGGGGGGTTTTTTTTTTCCCCCCCCCCAAAAAAAAAAGGGGGGTTTTTTCCAAGGTTCCCCCCAAGGTTCCAAAAAAGGTTCCAAGGGGGGTTTTTTCCAAGGTTCCCCCCAAGGTTCCAAAAAAGGTTCCAAGGGGGGTTTTTTCCAAGGTTCCCCCCAAGGTTCCAAAAAAGGTTCCAAGGGGGGTTTTTTCCAAGGTTCCCCCCAAGGTTCCAAAAAAGGTTCCAAGGGGGGTTTTTTCCAAGGTTCCCCCCAAGGTTCCAAAAAAGGTTCCAAGGGGGGTTTCCAAGGTTCCCAAGGTTCCAAAGGTTCCAAGGGTTTCCAAGGTTCCCAAGGTTCCAAAGGTTCCAAGGGTTTCCAAGGTTCCCAAGGTTCCAAAGGTTCCAAGGGTTTCCAAGGTTCCCAAGGTTCCAAAGGTTCCAAGGGTTTCCAAGGTTCCCAAGGTTCCAAAGGTTCCAAGGGTTTCCAAGGTTCCCAAGGTTCCAAAGGTTCCAAGGGTTTCCAAGGTTCCCAAGGTTCCAAAGGTTCCAAGGGTTTCCAAGGTTCCCAAGGTTCCAAAGGTTCCAAGGGTTTCCAAGGTTCCCAAGGTTCCAAAGGTTCCAAGGGTTTCCAAGGTTCCCAAGGTTCCAAAGGTTCCAAGGGACGTACGTACGTACGTACGTACGTACGTACGTACGTACGTACGTACGTACGTACGTACGTACGTACGTACGTACGTACGTACGTACGTACGTACGTACGTACGTACGTACGTACGTACGTACGTACGT
>S3
AGCGCAAGTGTACGTGTCCATATCAGCGCAAGTGTACGTGTCCATATCAGCGCAAGTGTACGTGTCCATATCCCAAGGTTCCAAAGGGTTCCCAAGGGTTCCCAAAGGTTCCAAAGGGTTAAGGTTTCCAAGGGTTTCCAAAGGTTCCCAAGGGTTTCCAAGGGTTCCGGTTTCCCAAGGTTCCCAAAGGTTTCCAAAGGTTTCCCAAGGTTCCAACCAAGGTTCCAAAGGGTTCCCAAGGGTTCCCAAAGGTTCCAAAGGGTTAAGGTTTCCAAGGGTTTCCAAAGGTTCCCAAGGGTTTCCAAGGGTTCCGGTTTCCCAAGGTTCCCAAAGGTTTCCAAAGGTTTCCCAAGGTTCCAACCAAGGTTCCAAAGGGTTCCCAAGGGTTCCCAAAGGTTCCAAAGGGTTAAGGTTTCCAAGGGTTTCCAAAGGTTCCCAAGGGTTTCCAAGGGTTCCGGTTTCCCAAGGTTCCCAAAGGTTTCCAAAGGTTTCCCAAGGTTCCAACCAAGGTTCCAAAGGGTTCCCAAGGGTTCCCAAAGGTTCCAAAGGGTTAAGGTTTCCAAGGGTTTCCAAAGGTTCCCAAGGGTTTCCAAGGGTTCCGGTTTCCCAAGGTTCCCAAAGGTTTCCAAAGGTTTCCCAAGGTTCCAACCAAGGTTCCAAAGGGTTCCCAAGGGTTCCCAAAGGTTCCAAAGGGTTAAGGTTTCCAAGGGTTTCCAAAGGTTCCCAAGGGTTTCCAAGGGTTCCGGTTTCCCAAGGTTCCCAAAGGTTTCCAAAGGTTTCCCAAGGTTCCAACCAAGGTTCCAAAGGGTTCCCAAGGGTTCCCAAAGGTTCCAAAGGGTTAAGGTTTCCAAGGGTTTCCAAAGGTTCCCAAGGGTTTCCAAGGGTTCCGGTTTCCCAAGGTTCCCAAAGGTTTCCAAAGGTTTCCCAAGGTTCCAACCAAGGTTCCAAAGGGTTCCCAAGGGTTCCCAAAGGTTCCAAAGGGTTAAGGTTTCCAAGGGTTTCCAAAGGTTCCCAAGGGTTTCCAAGGGTTCCGGTTTCCCAAGGTTCCCAAAGGTTTCCAAAGGTTTCCCAAGGTTCCAACCAAGGTTCCAAAGGGTTCCCAAGGGTTCCCAAAGGTTCCAAAGGGTTAAGGTTTCCAAGGGTTTCCAAAGGTTCCCAAGGGTTTCCAAGGGTTCCGGTTTCCCAAGGTTCCCAAAGGTTTCCAAAGGTTTCCCAAGGTTCCAACCAAGGTTCCAAAGGGTTCCCAAGGGTTCCCAAAGGTTCCAAAGGGTTAAGGTTTCCAAGGGTTTCCAAAGGTTCCCAAGGGTTTCCAAGGGTTCCGGTTTCCCAAGGTTCCCAAAGGTTTCCAAAGGTTTCCCAAGGTTCCAACCAAGGTTCCAAAGGGTTCCCAAGGGTTCCCAAAGGTTCCAAAGGGTTAAGGTTTCCAAGGGTTTCCAAAGGTTCCCAAGGGTTTCCAAGGGTTCCGGTTTCCCAAGGTTCCCAAAGGTTTCCAAAGGTTTCCCAAGGTTCCAACCAAGGTTCCAAAGGGTTCCCAAGGGTTCCCAAAGGTTCCAAAGGGTTAAGGTTTCCAAGGGTTTCCAAAGGTTCCCAAGGGTTTCCAAGGGTTCCGGTTTCCCAAGGTTCCCAAAGGTTTCCAAAGGTTTCCCAAGGTTCCAACCAAGGTTCCAAAGGGTTCCCAAGGGTTCCCAAAGGTTCCAAAGGGTTAAGGTTTCCAAGGGTTTCCAAAGGTTCCCAAGGGTTTCCAAGGGTTCCGGTTTCCCAAGGTTCCCAAAGGTTTCCAAAGGTTTCCCAAGGTTCCAATTTCAGTCTATGTCTCCCAGCACGTACATCAAAGAGTGCGAGTCAGGGTTTCAGTCTATGTCTCCCAGCACGTACATCAAAGAGTGCGAGTCAGGGTTTCAGTCTATGTCTCCCAGCACGTACATCAAAGAGTGCGAGTCAGGGTTTCAGTCTATGTCTCCCAGCACGTACATCAAAGAGTGCGAGTCAGGGTTTCAGTCTATGTCTCCCAGCACGTACATCAAAGAGTGCGAGTCAGGGCAGTCTATGTCTAGCACGTACATCGAGTGCGAGTCACAGTCTATGTCTAGCACGTACATCGAGTGCGAGTCACAGTCTATGTCTAGCACGTACATCGAGTGCGAGTCACAGTCTATGTCTAGCACGTACATCGAGTGCGAGTCACAGTCTATGTCTAGCACGTACATCGAGTGCGAGTCACAGTCTATGTCTAGCACGTACATCGAGTGCGAGTCACAGTCTATGTCTAGCACGTACATCGAGTGCGAGTCACAGTCTATGTCTAGCACGTACATCGAGTGCGAGTCACAGTCTATGTCTAGCACGTACATCGAGTGCGAGTCACAGTCTATGTCTAGCACGTACATCGAGTGCGAGTCAACGTACGTACGTACGTACGTACGTACGTACGTACGTACGTACGTACGTACGTACGTACGTACGTACGTACGTACGTACGTACGTACGTACGTACGTACGTACGTACGTACGTACGTACGTACGTACGT
>S4
GAGCACGAGTATGCGTCTACATCTGAGCACGAGTATGCGTCTACATCTGAGCACGAGTATGCGTCTACATCTAGCGCAAGAGTCATCGCGTCACGTAGCATCGTAGCAAGAGTCATCGAGTGTATCATGTGCAGTCGTACAGTACGTCACGTAGTCATGTGCAGCGTGTCTAGCAGTCTCCATCGTAGCATCGTACAGTATAGCAGTCTCCATATCAGCGCAAGAGTCATCGCGTCACGTAGCATCGTAGCAAGAGTCATCGAGTGTATCATGTGCAGTCGTACAGTACGTCACGTAGTCATGTGCAGCGTGTCTAGCAGTCTCCATCGTAGCATCGTACAGTATAGCAGTCTCCATATCAGCGCAAGAGTCATCGCGTCACGTAGCATCGTAGCAAGAGTCATCGAGTGTATCATGTGCAGTCGTACAGTACGTCACGTAGTCATGTGCAGCGTGTCTAGCAGTCTCCATCGTAGCATCGTACAGTATAGCAGTCTCCATATCAGCGCAAGAGTCATCGCGTCACGTAGCATCGTAGCAAGAGTCATCGAGTGTATCATGTGCAGTCGTACAGTACGTCACGTAGTCATGTGCAGCGTGTCTAGCAGTCTCCATCGTAGCATCGTACAGTATAGCAGTCTCCATATCAGCGCAAGAGTCATCGCGTCACGTAGCATCGTAGCAAGAGTCATCGAGTGTATCATGTGCAGTCGTACAGTACGTCACGTAGTCATGTGCAGCGTGTCTAGCAGTCTCCATCGTAGCATCGTACAGTATAGCAGTCTCCATATCAGCGCAAGAGTCATCGCGTCACGTAGCATCGTAGCAAGAGTCATCGAGTGTATCATGTGCAGTCGTACAGTACGTCACGTAGTCATGTGCAGCGTGTCTAGCAGTCTCCATCGTAGCATCGTACAGTATAGCAGTCTCCATATCAGCGCAAGAGTCATCGCGTCACGTAGCATCGTAGCAAGAGTCATCGAGTGTATCATGTGCAGTCGTACAGTACGTCACGTAGTCATGTGCAGCGTGTCTAGCAGTCTCCATCGTAGCATCGTACAGTATAGCAGTCTCCATATCAGCGCAAGAGTCATCGCGTCACGTAGCATCGTAGCAAGAGTCATCGAGTGTATCATGTGCAGTCGTACAGTACGTCACGTAGTCATGTGCAGCGTGTCTAGCAGTCTCCATCGTAGCATCGTACAGTATAGCAGTCTCCATATCAGCGCAAGAGTCATCGCGTCACGTAGCATCGTAGCAAGAGTCATCGAGTGTATCATGTGCAGTCGTACAGTACGTCACGTAGTCATGTGCAGCGTGTCTAGCAGTCTCCATCGTAGCATCGTACAGTATAGCAGTCTCCATATCAGCGCAAGAGTCATCGCGTCACGTAGCATCGTAGCAAGAGTCATCGAGTGTATCATGTGCAGTCGTACAGTACGTCACGTAGTCATGTGCAGCGTGTCTAGCAGTCTCCATCGTAGCATCGTACAGTATAGCAGTCTCCATATCAGCGCAAGAGTCATCGCGTCACGTAGCATCGTAGCAAGAGTCATCGAGTGTATCATGTGCAGTCGTACAGTACGTCACGTAGTCATGTGCAGCGTGTCTAGCAGTCTCCATCGTAGCATCGTACAGTATAGCAGTCTCCATATCAGCGCAAGAGTCATCGCGTCACGTAGCATCGTAGCAAGAGTCATCGAGTGTATCATGTGCAGTCGTACAGTACGTCACGTAGTCATGTGCAGCGTGTCTAGCAGTCTCCATCGTAGCATCGTACAGTATAGCAGTCTCCATATCCAGTTTTCTATGTCCTAGCCCACGTACAAATCGAAGTGCGAGGGGTCACAGTTTTCTATGTCCTAGCCCACGTACAAATCGAAGTGCGAGGGGTCACAGTTTTCTATGTCCTAGCCCACGTACAAATCGAAGTGCGAGGGGTCACAGTTTTCTATGTCCTAGCCCACGTACAAATCGAAGTGCGAGGGGTCACAGTTTTCTATGTCCTAGCCCACGTACAAATCGAAGTGCGAGGGGTCACAGCTATGTCTTAGACGCATACTCGGAGTGCGATCACAGCTATGTCTTAGACGCATACTCGGAGTGCGATCACAGCTATGTCTTAGACGCATACTCGGAGTGCGATCACAGCTATGTCTTAGACGCATACTCGGAGTGCGATCACAGCTATGTCTTAGACGCATACTCGGAGTGCGATCACAGCTATGTCTTAGACGCATACTCGGAGTGCGATCACAGCTATGTCTTAGACGCATACTCGGAGTGCGATCACAGCTATGTCTTAGACGCATACTCGGAGTGCGATCACAGCTATGTCTTAGACGCATACTCGGAGTGCGATCACAGCTATGTCTTAGACGCATACTCGGAGTGCGATCAACGTACGTACGTACGTACGTACGTACGTACGTACGTACGTACGTACGTACGTACGTACGTACGTACGTACGTACGTACGTACGTACGTACGTACGTACGTACGTACGTACGTACGTACGTACGTACGT
>S1
TTTTTTCCCCCCAAAAAAGGGGGGTTTTTTCCCCCCAAAAAAGGGGGGTTTTTTCCCCCCAAAAAAGGGGGGTTTTTTCCCCCCAAAAAAGGGGGGTTTTTTCCCCCCAAAAAAGGGGGGTTTTTTCCCCCCAAAAAAGGGGGGTTTTTTCCCCCCAAAAAAGGGGGGTTTTTTCCCCCCAAAAAAGGGGGGTTTTTTTTTTTTTTTTTTTTTTTTTTTTTTTTTTTTCCCCCCCCCCCCCCCCCCCCCCCCCCCCCCCCCCCCAAAAAAAAAAAAAAAAAAAAAAAAAAAAAAAAAAAAGGGGGGGGGGGGGGGGGGGGGGGGGGGGGGGGGGGGTTTTTTTTTTTTTTTTTTTTTTTTTTTTTTTTTTTTCCCCCCCCCCCCCCCCCCCCCCCCCCCCCCCCCCCCAAAAAAAAAAAAAAAAAAAAAAAAAAAAAAAAAAAAGGGGGGGGGGGGGGGGGGGGGGGGGGGGGGGGGGGGTTTTTTTTTTTTTTTTTTTTTTTTTTTTTTTTTTTTCCCCCCCCCCCCCCCCCCCCCCCCCCCCCCCCCCCCAAAAAAAAAAAAAAAAAAAAAAAAAAAAAAAAAAAAGGGGGGGGGGGGGGGGGGGGGGGGGGGGGGGGGGGGTTTTTTTTTTTTTTTTTTTTTTTTTTTTTTTTTTTTCCCCCCCCCCCCCCCCCCCCCCCCCCCCCCCCCCCCAAAAAAAAAAAAAAAAAAAAAAAAAAAAAAAAAAAAGGGGGGGGGGGGGGGGGGGGGGGGGGGGGGGGGGGGTTTTTTTTTTTTTTTTTTTTTTTTTTTTTTTTTTTTCCCCCCCCCCCCCCCCCCCCCCCCCCCCCCCCCCCCAAAAAAAAAAAAAAAAAAAAAAAAAAAAAAAAAAAAGGGGGGGGGGGGGGGGGGGGGGGGGGGGGGGGGGGGTTTTTTTTTTTTTTTTTTTTTTTTTTTTTTTTTTTTCCCCCCCCCCCCCCCCCCCCCCCCCCCCCCCCCCCCAAAAAAAAAAAAAAAAAAAAAAAAAAAAAAAAAAAAGGGGGGGGGGGGGGGGGGGGGGGGGGGGGGGGGGGGTTTTTTTTTTTTTTTTTTTTTTTTTTTTTTTTTTTTCCCCCCCCCCCCCCCCCCCCCCCCCCCCCCCCCCCCAAAAAAAAAAAAAAAAAAAAAAAAAAAAAAAAAAAAGGGGGGGGGGGGGGGGGGGGGGGGGGGGGGGGGGGGTTTTTTTTTTTTTTTTTTTTTTTTTTTTTTTTTTTTCCCCCCCCCCCCCCCCCCCCCCCCCCCCCCCCCCCCAAAAAAAAAAAAAAAAAAAAAAAAAAAAAAAAAAAAGGGGGGGGGGGGGGGGGGGGGGGGGGGGGGGGGGGGTTTTTTTTTTTTTTTTTTTTTTTTTTTTTTTTTTTTCCCCCCCCCCCCCCCCCCCCCCCCCCCCCCCCCCCCAAAAAAAAAAAAAAAAAAAAAAAAAAAAAAAAAAAAGGGGGGGGGGGGGGGGGGGGGGGGGGGGGGGGGGGGTTTTTTTTTTTTTTTTTTTTTTTTTTTTTTTTTTTTCCCCCCCCCCCCCCCCCCCCCCCCCCCCCCCCCCCCAAAAAAAAAAAAAAAAAAAAAAAAAAAAAAAAAAAAGGGGGGGGGGGGGGGGGGGGGGGGGGGGGGGGGGGGTTTTTTTTTTTTCCCCCCCCCCCCAAAAAAAAAAAAGGGGGGGGGGGGTTTTTTTTTTTTCCCCCCCCCCCCAAAAAAAAAAAAGGGGGGGGGGGGTTTTTTTTTTTTCCCCCCCCCCCCAAAAAAAAAAAAGGGGGGGGGGGGTTTTTTTTTTTTCCCCCCCCCCCCAAAAAAAAAAAAGGGGGGGGGGGGTTTTTTTTTTTTCCCCCCCCCCCCAAAAAAAAAAAAGGGGGGGGGGGGTTTTTTTTTTTTCCCCCCCCCCCCAAAAAAAAAAAAGGGGGGGGGGGGTTTTTTTTTTTTCCCCCCCCCCCCAAAAAAAAAAAAGGGGGGGGGGGGTTTTTTTTTCCCCCCCCCAAAAAAAAAGGGGGGGGGTTTTTTTTTCCCCCCCCCAAAAAAAAAGGGGGGGGGTTTTTTTTTCCCCCCCCCAAAAAAAAAGGGGGGGGGTTTTTTTTTCCCCCCCCCAAAAAAAAAGGGGGGGGGTTTTTTTTTCCCCCCCCCAAAAAAAAAGGGGGGGGGTTTTTTTTTCCCCCCCCCAAAAAAAAAGGGGGGGGGTTTTTTTTTCCCCCCCCCAAAAAAAAAGGGGGGGGGTTTTTTTTTCCCCCCCCCAAAAAAAAAGGGGGGGGGTTTTTTTTTCCCCCCCCCAAAAAAAAAGGGGGGGGGTTTTTTTTTCCCCCCCCCAAAAAAAAAGGGGGGGGGACGTACGTACGTACGTACGTACGTACGTACGTACGTACGTACGTACGTACGTACGTACGTACGTACGTACGTACGTACGTACGTACGTACGTACGTACGTACGTACGTACGTACGTACGTACGTACGTACGTACGTACGTACGTACGTACGTACGTACGTACGTACGTACGTACGTACGTACGTACGTACGTACGTACGT
>S2
CCAAGGTTAAGGTTCCGGTTCCAACCAAGGTTAAGGTTCCGGTTCCAACCAAGGTTAAGGTTCCGGTTCCAACCAAGGTTAAGGTTCCGGTTCCAACCAAGGTTAAGGTTCCGGTTCCAACCAAGGTTAAGGTTCCGGTTCCAACCAAGGTTAAGGTTCCGGTTCCAACCAAGGTTAAGGTTCCGGTTCCAATTTTTTCCCCCCCCCCAAAAAAAAAAGGGGGGGGGGTTTTTTTTTTCCCCCCAAAAAAAAAAGGGGGGGGGGTTTTTTTTTTCCCCCCCCCCAAAAAAGGGGGGGGGGTTTTTTTTTTCCCCCCCCCCAAAAAAAAAAGGGGGGTTTTTTCCCCCCCCCCAAAAAAAAAAGGGGGGGGGGTTTTTTTTTTCCCCCCAAAAAAAAAAGGGGGGGGGGTTTTTTTTTTCCCCCCCCCCAAAAAAGGGGGGGGGGTTTTTTTTTTCCCCCCCCCCAAAAAAAAAAGGGGGGTTTTTTCCCCCCCCCCAAAAAAAAAAGGGGGGGGGGTTTTTTTTTTCCCCCCAAAAAAAAAAGGGGGGGGGGTTTTTTTTTTCCCCCCCCCCAAAAAAGGGGGGGGGGTTTTTTTTTTCCCCCCCCCCAAAAAAAAAAGGGGGGTTTTTTCCCCCCCCCCAAAAAAAAAAGGGGGGGGGGTTTTTTTTTTCCCCCCAAAAAAAAAAGGGGGGGGGGTTTTTTTTTTCCCCCCCCCCAAAAAAGGGGGGGGGGTTTTTTTTTTCCCCCCCCCCAAAAAAAAAAGGGGGGTTTTTTCCCCCCCCCCAAAAAAAAAAGGGGGGGGGGTTTTTTTTTTCCCCCCAAAAAAAAAAGGGGGGGGGGTTTTTTTTTTCCCCCCCCCCAAAAAAGGGGGGGGGGTTTTTTTTTTCCCCCCCCCCAAAAAAAAAAGGGGGGTTTTTTCCCCCCCCCCAAAAAAAAAAGGGGGGGGGGTTTTTTTTTTCCCCCCAAAAAAAAAAGGGGGGGGGGTTTTTTTTTTCCCCCCCCCCAAAAAAGGGGGGGGGGTTTTTTTTTTCCCCCCCCCCAAAAAAAAAAGGGGGGTTTTTTCCCCCCCCCCAAAAAAAAAAGGGGGGGGGGTTTTTTTTTTCCCCCCAAAAAAAAAAGGGGGGGGGGTTTTTTTTTTCCCCCCCCCCAAAAAAGGGGGGGGGGTTTTTTTTTTCCCCCCCCCCAAAAAAAAAAGGGGGGTTTTTTCCCCCCCCCCAAAAAAAAAAGGGGGGGGGGTTTTTTTTTTCCCCCCAAAAAAAAAAGGGGGGGGGGTTTTTTTTTTCCCCCCCCCCAAAAAAGGGGGGGGGGTTTTTTTTTTCCCCCCCCCCAAAAAAAAAAGGGGGGTTTTTTCCCCCCCCCCAAAAAAAAAAGGGGGGGGGGTTTTTTTTTTCCCCCCAAAAAAAAAAGGGGGGGGGGTTTTTTTTTTCCCCCCCCCCAAAAAAGGGGGGGGGGTTTTTTTTTTCCCCCCCCCCAAAAAAAAAAGGGGGGTTTTTTCCCCCCCCCCAAAAAAAAAAGGGGGGGGGGTTTTTTTTTTCCCCCCAAAAAAAAAAGGGGGGGGGGTTTTTTTTTTCCCCCCCCCCAAAAAAGGGGGGGGGGTTTTTTTTTTCCCCCCCCCCAAAAAAAAAAGGGGGGTTTTTTCCAAGGTTCCCCCCAAGGTTCCAAAAAAGGTTCCAAGGGGGGTTTTTTCCAAGGTTCCCCCCAAGGTTCCAAAAAAGGTTCCAAGGGGGGTTTTTTCCAAGGTTCCCCCCAAGGTTCCAAAAAAGGTTCCAAGGGGGGTTTTTTCCAAGGTTCCCCCCAAGGTTCCAAAAAAGGTTCCAAGGGGGGTTTTTTCCAAGGTTCCCCCCAAGGTTCCAAAAAAGGTTCCAAGGGGGGTTTTTTCCAAGGTTCCCCCCAAGGTTCCAAAAAAGGTTCCAAGGGGGGTTTTTTCCAAGGTTCCCCCCAAGGTTCCAAAAAAGGTTCCAAGGGGGGTTTCCAAGGTTCCCAAGGTTCCAAAGGTTCCAAGGGTTTCCAAGGTTCCCAAGGTTCCAAAGGTTCCAAGGGTTTCCAAGGTTCCCAAGGTTCCAAAGGTTCCAAGGGTTTCCAAGGTTCCCAAGGTTCCAAAGGTTCCAAGGGTTTCCAAGGTTCCCAAGGTTCCAAAGGTTCCAAGGGTTTCCAAGGTTCCCAAGGTTCCAAAGGTTCCAAGGGTTTCCAAGGTTCCCAAGGTTCCAAAGGTTCCAAGGGTTTCCAAGGTTCCCAAGGTTCCAAAGGTTCCAAGGGTTTCCAAGGTTCCCAAGGTTCCAAAGGTTCCAAGGGTTTCCAAGGTTCCCAAGGTTCCAAAGGTTCCAAGGGACGTACGTACGTACGTACGTACGTACGTACGTACGTACGTACGTACGTACGTACGTACGTACGTACGTACGTACGTACGTACGTACGTACGTACGTACGTACGTACGTACGTACGTACGTACGTACGTACGTACGTACGTACGTACGTACGTACGTACGTACGTACGTACGTACGTACGTACGTACGTACGTACGTACGT
>S3
AGCGCAAGTGTACGTGTCCATATCAGCGCAAGTGTACGTGTCCATATCAGCGCAAGTGTACGTGTCCATATCAGCGCAAGTGTACGTGTCCATATCAGCGCAAGTGTACGTGTCCATATCAGCGCAAGTGTACGTGTCCATATCAGCGCAAGTGTACGTGTCCATATCAGCGCAAGTGTACGTGTCCATATCCCAAGGTTCCAAAGGGTTCCCAAGGGTTCCCAAAGGTTCCAAAGGGTTAAGGTTTCCAAGGGTTTCCAAAGGTTCCCAAGGGTTTCCAAGGGTTCCGGTTTCCCAAGGTTCCCAAAGGTTTCCAAAGGTTTCCCAAGGTTCCAACCAAGGTTCCAAAGGGTTCCCAAGGGTTCCCAAAGGTTCCAAAGGGTTAAGGTTTCCAAGGGTTTCCAAAGGTTCCCAAGGGTTTCCAAGGGTTCCGGTTTCCCAAGGTTCCCAAAGGTTTCCAAAGGTTTCCCAAGGTTCCAACCAAGGTTCCAAAGGGTTCCCAAGGGTTCCCAAAGGTTCCAAAGGGTTAAGGTTTCCAAGGGTTTCCAAAGGTTCCCAAGGGTTTCCAAGGGTTCCGGTTTCCCAAGGTTCCCAAAGGTTTCCAAAGGTTTCCCAAGGTTCCAACCAAGGTTCCAAAGGGTTCCCAAGGGTTCCCAAAGGTTCCAAAGGGTTAAGGTTTCCAAGGGTTTCCAAAGGTTCCCAAGGGTTTCCAAGGGTTCCGGTTTCCCAAGGTTCCCAAAGGTTTCCAAAGGTTTCCCAAGGTTCCAACCAAGGTTCCAAAGGGTTCCCAAGGGTTCCCAAAGGTTCCAAAGGGTTAAGGTTTCCAAGGGTTTCCAAAGGTTCCCAAGGGTTTCCAAGGGTTCCGGTTTCCCAAGGTTCCCAAAGGTTTCCAAAGGTTTCCCAAGGTTCCAACCAAGGTTCCAAAGGGTTCCCAAGGGTTCCCAAAGGTTCCAAAGGGTTAAGGTTTCCAAGGGTTTCCAAAGGTTCCCAAGGGTTTCCAAGGGTTCCGGTTTCCCAAGGTTCCCAAAGGTTTCCAAAGGTTTCCCAAGGTTCCAACCAAGGTTCCAAAGGGTTCCCAAGGGTTCCCAAAGGTTCCAAAGGGTTAAGGTTTCCAAGGGTTTCCAAAGGTTCCCAAGGGTTTCCAAGGGTTCCGGTTTCCCAAGGTTCCCAAAGGTTTCCAAAGGTTTCCCAAGGTTCCAACCAAGGTTCCAAAGGGTTCCCAAGGGTTCCCAAAGGTTCCAAAGGGTTAAGGTTTCCAAGGGTTTCCAAAGGTTCCCAAGGGTTTCCAAGGGTTCCGGTTTCCCAAGGTTCCCAAAGGTTTCCAAAGGTTTCCCAAGGTTCCAACCAAGGTTCCAAAGGGTTCCCAAGGGTTCCCAAAGGTTCCAAAGGGTTAAGGTTTCCAAGGGTTTCCAAAGGTTCCCAAGGGTTTCCAAGGGTTCCGGTTTCCCAAGGTTCCCAAAGGTTTCCAAAGGTTTCCCAAGGTTCCAACCAAGGTTCCAAAGGGTTCCCAAGGGTTCCCAAAGGTTCCAAAGGGTTAAGGTTTCCAAGGGTTTCCAAAGGTTCCCAAGGGTTTCCAAGGGTTCCGGTTTCCCAAGGTTCCCAAAGGTTTCCAAAGGTTTCCCAAGGTTCCAATTTCAGTCTATGTCTCCCAGCACGTACATCAAAGAGTGCGAGTCAGGGTTTCAGTCTATGTCTCCCAGCACGTACATCAAAGAGTGCGAGTCAGGGTTTCAGTCTATGTCTCCCAGCACGTACATCAAAGAGTGCGAGTCAGGGTTTCAGTCTATGTCTCCCAGCACGTACATCAAAGAGTGCGAGTCAGGGTTTCAGTCTATGTCTCCCAGCACGTACATCAAAGAGTGCGAGTCAGGGTTTCAGTCTATGTCTCCCAGCACGTACATCAAAGAGTGCGAGTCAGGGTTTCAGTCTATGTCTCCCAGCACGTACATCAAAGAGTGCGAGTCAGGGCAGTCTATGTCTAGCACGTACATCGAGTGCGAGTCACAGTCTATGTCTAGCACGTACATCGAGTGCGAGTCACAGTCTATGTCTAGCACGTACATCGAGTGCGAGTCACAGTCTATGTCTAGCACGTACATCGAGTGCGAGTCACAGTCTATGTCTAGCACGTACATCGAGTGCGAGTCACAGTCTATGTCTAGCACGTACATCGAGTGCGAGTCACAGTCTATGTCTAGCACGTACATCGAGTGCGAGTCACAGTCTATGTCTAGCACGTACATCGAGTGCGAGTCACAGTCTATGTCTAGCACGTACATCGAGTGCGAGTCACAGTCTATGTCTAGCACGTACATCGAGTGCGAGTCAACGTACGTACGTACGTACGTACGTACGTACGTACGTACGTACGTACGTACGTACGTACGTACGTACGTACGTACGTACGTACGTACGTACGTACGTACGTACGTACGTACGTACGTACGTACGTACGTACGTACGTACGTACGTACGTACGTACGTACGTACGTACGTACGTACGTACGTACGTACGTACGTACGTACGT
>S4
GAGCACGAGTATGCGTCTACATCTGAGCACGAGTATGCGTCTACATCTGAGCACGAGTATGCGTCTACATCTGAGCACGAGTATGCGTCTACATCTGAGCACGAGTATGCGTCTACATCTGAGCACGAGTATGCGTCTACATCTGAGCACGAGTATGCGTCTACATCTGAGCACGAGTATGCGTCTACATCTAGCGCAAGAGTCATCGCGTCACGTAGCATCGTAGCAAGAGTCATCGAGTGTATCATGTGCAGTCGTACAGTACGTCACGTAGTCATGTGCAGCGTGTCTAGCAGTCTCCATCGTAGCATCGTACAGTATAGCAGTCTCCATATCAGCGCAAGAGTCATCGCGTCACGTAGCATCGTAGCAAGAGTCATCGAGTGTATCATGTGCAGTCGTACAGTACGTCACGTAGTCATGTGCAGCGTGTCTAGCAGTCTCCATCGTAGCATCGTACAGTATAGCAGTCTCCATATCAGCGCAAGAGTCATCGCGTCACGTAGCATCGTAGCAAGAGTCATCGAGTGTATCATGTGCAGTCGTACAGTACGTCACGTAGTCATGTGCAGCGTGTCTAGCAGTCTCCATCGTAGCATCGTACAGTATAGCAGTCTCCATATCAGCGCAAGAGTCATCGCGTCACGTAGCATCGTAGCAAGAGTCATCGAGTGTATCATGTGCAGTCGTACAGTACGTCACGTAGTCATGTGCAGCGTGTCTAGCAGTCTCCATCGTAGCATCGTACAGTATAGCAGTCTCCATATCAGCGCAAGAGTCATCGCGTCACGTAGCATCGTAGCAAGAGTCATCGAGTGTATCATGTGCAGTCGTACAGTACGTCACGTAGTCATGTGCAGCGTGTCTAGCAGTCTCCATCGTAGCATCGTACAGTATAGCAGTCTCCATATCAGCGCAAGAGTCATCGCGTCACGTAGCATCGTAGCAAGAGTCATCGAGTGTATCATGTGCAGTCGTACAGTACGTCACGTAGTCATGTGCAGCGTGTCTAGCAGTCTCCATCGTAGCATCGTACAGTATAGCAGTCTCCATATCAGCGCAAGAGTCATCGCGTCACGTAGCATCGTAGCAAGAGTCATCGAGTGTATCATGTGCAGTCGTACAGTACGTCACGTAGTCATGTGCAGCGTGTCTAGCAGTCTCCATCGTAGCATCGTACAGTATAGCAGTCTCCATATCAGCGCAAGAGTCATCGCGTCACGTAGCATCGTAGCAAGAGTCATCGAGTGTATCATGTGCAGTCGTACAGTACGTCACGTAGTCATGTGCAGCGTGTCTAGCAGTCTCCATCGTAGCATCGTACAGTATAGCAGTCTCCATATCAGCGCAAGAGTCATCGCGTCACGTAGCATCGTAGCAAGAGTCATCGAGTGTATCATGTGCAGTCGTACAGTACGTCACGTAGTCATGTGCAGCGTGTCTAGCAGTCTCCATCGTAGCATCGTACAGTATAGCAGTCTCCATATCAGCGCAAGAGTCATCGCGTCACGTAGCATCGTAGCAAGAGTCATCGAGTGTATCATGTGCAGTCGTACAGTACGTCACGTAGTCATGTGCAGCGTGTCTAGCAGTCTCCATCGTAGCATCGTACAGTATAGCAGTCTCCATATCCAGTTTTCTATGTCCTAGCCCACGTACAAATCGAAGTGCGAGGGGTCACAGTTTTCTATGTCCTAGCCCACGTACAAATCGAAGTGCGAGGGGTCACAGTTTTCTATGTCCTAGCCCACGTACAAATCGAAGTGCGAGGGGTCACAGTTTTCTATGTCCTAGCCCACGTACAAATCGAAGTGCGAGGGGTCACAGTTTTCTATGTCCTAGCCCACGTACAAATCGAAGTGCGAGGGGTCACAGTTTTCTATGTCCTAGCCCACGTACAAATCGAAGTGCGAGGGGTCACAGTTTTCTATGTCCTAGCCCACGTACAAATCGAAGTGCGAGGGGTCACAGCTATGTCTTAGACGCATACTCGGAGTGCGATCACAGCTATGTCTTAGACGCATACTCGGAGTGCGATCACAGCTATGTCTTAGACGCATACTCGGAGTGCGATCACAGCTATGTCTTAGACGCATACTCGGAGTGCGATCACAGCTATGTCTTAGACGCATACTCGGAGTGCGATCACAGCTATGTCTTAGACGCATACTCGGAGTGCGATCACAGCTATGTCTTAGACGCATACTCGGAGTGCGATCACAGCTATGTCTTAGACGCATACTCGGAGTGCGATCACAGCTATGTCTTAGACGCATACTCGGAGTGCGATCACAGCTATGTCTTAGACGCATACTCGGAGTGCGATCAACGTACGTACGTACGTACGTACGTACGTACGTACGTACGTACGTACGTACGTACGTACGTACGTACGTACGTACGTACGTACGTACGTACGTACGTACGTACGTACGTACGTACGTACGTACGTACGTACGTACGTACGTACGTACGTACGTACGTACGTACGTACGTACGTACGTACGTACGTACGTACGTACGTACGT
>S1
TTTTTTCCCCCCAAAAAAGGGGGGTTTTTTCCCCCCAAAAAAGGGGGGTTTTTTCCCCCCAAAAAAGGGGGGTTTTTTCCCCCCAAAAAAGGGGGGTTTTTTCCCCCCAAAAAAGGGGGGTTTTTTCCCCCCAAAAAAGGGGGGTTTTTTCCCCCCAAAAAAGGGGGGTTTTTTTTTTTTTTTTTTTTTTTTTTTTTTTTTTTTCCCCCCCCCCCCCCCCCCCCCCCCCCCCCCCCCCCCAAAAAAAAAAAAAAAAAAAAAAAAAAAAAAAAAAAAGGGGGGGGGGGGGGGGGGGGGGGGGGGGGGGGGGGGTTTTTTTTTTTTTTTTTTTTTTTTTTTTTTTTTTTTCCCCCCCCCCCCCCCCCCCCCCCCCCCCCCCCCCCCAAAAAAAAAAAAAAAAAAAAAAAAAAAAAAAAAAAAGGGGGGGGGGGGGGGGGGGGGGGGGGGGGGGGGGGGTTTTTTTTTTTTTTTTTTTTTTTTTTTTTTTTTTTTCCCCCCCCCCCCCCCCCCCCCCCCCCCCCCCCCCCCAAAAAAAAAAAAAAAAAAAAAAAAAAAAAAAAAAAAGGGGGGGGGGGGGGGGGGGGGGGGGGGGGGGGGGGGTTTTTTTTTTTTTTTTTTTTTTTTTTTTTTTTTTTTCCCCCCCCCCCCCCCCCCCCCCCCCCCCCCCCCCCCAAAAAAAAAAAAAAAAAAAAAAAAAAAAAAAAAAAAGGGGGGGGGGGGGGGGGGGGGGGGGGGGGGGGGGGGTTTTTTTTTTTTTTTTTTTTTTTTTTTTTTTTTTTTCCCCCCCCCCCCCCCCCCCCCCCCCCCCCCCCCCCCAAAAAAAAAAAAAAAAAAAAAAAAAAAAAAAAAAAAGGGGGGGGGGGGGGGGGGGGGGGGGGGGGGGGGGGGTTTTTTTTTTTTTTTTTTTTTTTTTTTTTTTTTTTTCCCCCCCCCCCCCCCCCCCCCCCCCCCCCCCCCCCCAAAAAAAAAAAAAAAAAAAAAAAAAAAAAAAAAAAAGGGGGGGGGGGGGGGGGGGGGGGGGGGGGGGGGGGGTTTTTTTTTTTTTTTTTTTTTTTTTTTTTTTTTTTTCCCCCCCCCCCCCCCCCCCCCCCCCCCCCCCCCCCCAAAAAAAAAAAAAAAAAAAAAAAAAAAAAAAAAAAAGGGGGGGGGGGGGGGGGGGGGGGGGGGGGGGGGGGGTTTTTTTTTTTTTTTTTTTTTTTTTTTTTTTTTTTTCCCCCCCCCCCCCCCCCCCCCCCCCCCCCCCCCCCCAAAAAAAAAAAAAAAAAAAAAAAAAAAAAAAAAAAAGGGGGGGGGGGGGGGGGGGGGGGGGGGGGGGGGGGGTTTTTTTTTTTTTTTTTTTTTTTTTTTTTTTTTTTTCCCCCCCCCCCCCCCCCCCCCCCCCCCCCCCCCCCCAAAAAAAAAAAAAAAAAAAAAAAAAAAAAAAAAAAAGGGGGGGGGGGGGGGGGGGGGGGGGGGGGGGGGGGGTTTTTTTTTTTTTTTTTTTTTTTTTTTTTTTTTTTTCCCCCCCCCCCCCCCCCCCCCCCCCCCCCCCCCCCCAAAAAAAAAAAAAAAAAAAAAAAAAAAAAAAAAAAAGGGGGGGGGGGGGGGGGGGGGGGGGGGGGGGGGGGGTTTTTTTTTTTTCCCCCCCCCCCCAAAAAAAAAAAAGGGGGGGGGGGGTTTTTTTTTTTTCCCCCCCCCCCCAAAAAAAAAAAAGGGGGGGGGGGGTTTTTTTTTTTTCCCCCCCCCCCCAAAAAAAAAAAAGGGGGGGGGGGGTTTTTTTTTTTTCCCCCCCCCCCCAAAAAAAAAAAAGGGGGGGGGGGGTTTTTTTTTTTTCCCCCCCCCCCCAAAAAAAAAAAAGGGGGGGGGGGGTTTTTTTTTTTTCCCCCCCCCCCCAAAAAAAAAAAAGGGGGGGGGGGGTTTTTTTTTTTTCCCCCCCCCCCCAAAAAAAAAAAAGGGGGGGGGGGGTTTTTTTTTTTTCCCCCCCCCCCCAAAAAAAAAAAAGGGGGGGGGGGGTTTTTTTTTTTTCCCCCCCCCCCCAAAAAAAAAAAAGGGGGGGGGGGGTTTTTTTTTTTTCCCCCCCCCCCCAAAAAAAAAAAAGGGGGGGGGGGGTTTTTTTTTCCCCCCCCCAAAAAAAAAGGGGGGGGGTTTTTTTTTCCCCCCCCCAAAAAAAAAGGGGGGGGGTTTTTTTTTCCCCCCCCCAAAAAAAAAGGGGGGGGGTTTTTTTTTCCCCCCCCCAAAAAAAAAGGGGGGGGGTTTTTTTTTCCCCCCCCCAAAAAAAAAGGGGGGGGGTTTTTTTTTCCCCCCCCCAAAAAAAAAGGGGGGGGGTTTTTTTTTCCCCCCCCCAAAAAAAAAGGGGGGGGGTTTTTTTTTCCCCCCCCCAAAAAAAAAGGGGGGGGGTTTTTTTTTCCCCCCCCCAAAAAAAAAGGGGGGGGGTTTTTTTTTCCCCCCCCCAAAAAAAAAGGGGGGGGGTTTTTTTTTCCCCCCCCCAAAAAAAAAGGGGGGGGGACGTACGTACGTACGTACGTACGTACGTACGTACGTACGTACGT
>S2
CCAAGGTTAAGGTTCCGGTTCCAACCAAGGTTAAGGTTCCGGTTCCAACCAAGGTTAAGGTTCCGGTTCCAACCAAGGTTAAGGTTCCGGTTCCAACCAAGGTTAAGGTTCCGGTTCCAACCAAGGTTAAGGTTCCGGTTCCAACCAAGGTTAAGGTTCCGGTTCCAATTTTTTCCCCCCCCCCAAAAAAAAAAGGGGGGGGGGTTTTTTTTTTCCCCCCAAAAAAAAAAGGGGGGGGGGTTTTTTTTTTCCCCCCCCCCAAAAAAGGGGGGGGGGTTTTTTTTTTCCCCCCCCCCAAAAAAAAAAGGGGGGTTTTTTCCCCCCCCCCAAAAAAAAAAGGGGGGGGGGTTTTTTTTTTCCCCCCAAAAAAAAAAGGGGGGGGGGTTTTTTTTTTCCCCCCCCCCAAAAAAGGGGGGGGGGTTTTTTTTTTCCCCCCCCCCAAAAAAAAAAGGGGGGTTTTTTCCCCCCCCCCAAAAAAAAAAGGGGGGGGGGTTTTTTTTTTCCCCCCAAAAAAAAAAGGGGGGGGGGTTTTTTTTTTCCCCCCCCCCAAAAAAGGGGGGGGGGTTTTTTTTTTCCCCCCCCCCAAAAAAAAAAGGGGGGTTTTTTCCCCCCCCCCAAAAAAAAAAGGGGGGGGGGTTTTTTTTTTCCCCCCAAAAAAAAAAGGGGGGGGGGTTTTTTTTTTCCCCCCCCCCAAAAAAGGGGGGGGGGTTTTTTTTTTCCCCCCCCCCAAAAAAAAAAGGGGGGTTTTTTCCCCCCCCCCAAAAAAAAAAGGGGGGGGGGTTTTTTTTTTCCCCCCAAAAAAAAAAGGGGGGGGGGTTTTTTTTTTCCCCCCCCCCAAAAAAGGGGGGGGGGTTTTTTTTTTCCCCCCCCCCAAAAAAAAAAGGGGGGTTTTTTCCCCCCCCCCAAAAAAAAAAGGGGGGGGGGTTTTTTTTTTCCCCCCAAAAAAAAAAGGGGGGGGGGTTTTTTTTTTCCCCCCCCCCAAAAAAGGGGGGGGGGTTTTTTTTTTCCCCCCCCCCAAAAAAAAAAGGGGGGTTTTTTCCCCCCCCCCAAAAAAAAAAGGGGGGGGGGTTTTTTTTTTCCCCCCAAAAAAAAAAGGGGGGGGGGTTTTTTTTTTCCCCCCCCCCAAAAAAGGGGGGGGGGTTTTTTTTTTCCCCCCCCCCAAAAAAAAAAGGGGGGTTTTTTCCCCCCCCCCAAAAAAAAAAGGGGGGGGGGTTTTTTTTTTCCCCCCAAAAAAAAAAGGGGGGGGGGTTTTTTTTTTCCCCCCCCCCAAAAAAGGGGGGGGGGTTTTTTTTTTCCCCCCCCCCAAAAAAAAAAGGGGGGTTTTTTCCCCCCCCCCAAAAAAAAAAGGGGGGGGGGTTTTTTTTTTCCCCCCAAAAAAAAAAGGGGGGGGGGTTTTTTTTTTCCCCCCCCCCAAAAAAGGGGGGGGGGTTTTTTTTTTCCCCCCCCCCAAAAAAAAAAGGGGGGTTTTTTCCCCCCCCCCAAAAAAAAAAGGGGGGGGGGTTTTTTTTTTCCCCCCAAAAAAAAAAGGGGGGGGGGTTTTTTTTTTCCCCCCCCCCAAAAAAGGGGGGGGGGTTTTTTTTTTCCCCCCCCCCAAAAAAAAAAGGGGGGTTTTTTCCAAGGTTCCCCCCAAGGTTCCAAAAAAGGTTCCAAGGGGGGTTTTTTCCAAGGTTCCCCCCAAGGTTCCAAAAAAGGTTCCAAGGGGGGTTTTTTCCAAGGTTCCCCCCAAGGTTCCAAAAAAGGTTCCAAGGGGGGTTTTTTCCAAGGTTCCCCCCAAGGTTCCAAAAAAGGTTCCAAGGGGGGTTTTTTCCAAGGTTCCCCCCAAGGTTCCAAAAAAGGTTCCAAGGGGGGTTTTTTCCAAGGTTCCCCCCAAGGTTCCAAAAAAGGTTCCAAGGGGGGTTTTTTCCAAGGTTCCCCCCAAGGTTCCAAAAAAGGTTCCAAGGGGGGTTTTTTCCAAGGTTCCCCCCAAGGTTCCAAAAAAGGTTCCAAGGGGGGTTTTTTCCAAGGTTCCCCCCAAGGTTCCAAAAAAGGTTCCAAGGGGGGTTTTTTCCAAGGTTCCCCCCAAGGTTCCAAAAAAGGTTCCAAGGGGGGTTTCCAAGGTTCCCAAGGTTCCAAAGGTTCCAAGGGTTTCCAAGGTTCCCAAGGTTCCAAAGGTTCCAAGGGTTTCCAAGGTTCCCAAGGTTCCAAAGGTTCCAAGGGTTTCCAAGGTTCCCAAGGTTCCAAAGGTTCCAAGGGTTTCCAAGGTTCCCAAGGTTCCAAAGGTTCCAAGGGTTTCCAAGGTTCCCAAGGTTCCAAAGGTTCCAAGGGTTTCCAAGGTTCCCAAGGTTCCAAAGGTTCCAAGGGTTTCCAAGGTTCCCAAGGTTCCAAAGGTTCCAAGGGTTTCCAAGGTTCCCAAGGTTCCAAAGGTTCCAAGGGTTTCCAAGGTTCCCAAGGTTCCAAAGGTTCCAAGGGTTTCCAAGGTTCCCAAGGTTCCAAAGGTTCCAAGGGACGTACGTACGTACGTACGTACGTACGTACGTACGTACGTACGT
>S3
AGCGCAAGTGTACGTGTCCATATCAGCGCAAGTGTACGTGTCCATATCAGCGCAAGTGTACGTGTCCATATCAGCGCAAGTGTACGTGTCCATATCAGCGCAAGTGTACGTGTCCATATCAGCGCAAGTGTACGTGTCCATATCAGCGCAAGTGTACGTGTCCATATCCCAAGGTTCCAAAGGGTTCCCAAGGGTTCCCAAAGGTTCCAAAGGGTTAAGGTTTCCAAGGGTTTCCAAAGGTTCCCAAGGGTTTCCAAGGGTTCCGGTTTCCCAAGGTTCCCAAAGGTTTCCAAAGGTTTCCCAAGGTTCCAACCAAGGTTCCAAAGGGTTCCCAAGGGTTCCCAAAGGTTCCAAAGGGTTAAGGTTTCCAAGGGTTTCCAAAGGTTCCCAAGGGTTTCCAAGGGTTCCGGTTTCCCAAGGTTCCCAAAGGTTTCCAAAGGTTTCCCAAGGTTCCAACCAAGGTTCCAAAGGGTTCCCAAGGGTTCCCAAAGGTTCCAAAGGGTTAAGGTTTCCAAGGGTTTCCAAAGGTTCCCAAGGGTTTCCAAGGGTTCCGGTTTCCCAAGGTTCCCAAAGGTTTCCAAAGGTTTCCCAAGGTTCCAACCAAGGTTCCAAAGGGTTCCCAAGGGTTCCCAAAGGTTCCAAAGGGTTAAGGTTTCCAAGGGTTTCCAAAGGTTCCCAAGGGTTTCCAAGGGTTCCGGTTTCCCAAGGTTCCCAAAGGTTTCCAAAGGTTTCCCAAGGTTCCAACCAAGGTTCCAAAGGGTTCCCAAGGGTTCCCAAAGGTTCCAAAGGGTTAAGGTTTCCAAGGGTTTCCAAAGGTTCCCAAGGGTTTCCAAGGGTTCCGGTTTCCCAAGGTTCCCAAAGGTTTCCAAAGGTTTCCCAAGGTTCCAACCAAGGTTCCAAAGGGTTCCCAAGGGTTCCCAAAGGTTCCAAAGGGTTAAGGTTTCCAAGGGTTTCCAAAGGTTCCCAAGGGTTTCCAAGGGTTCCGGTTTCCCAAGGTTCCCAAAGGTTTCCAAAGGTTTCCCAAGGTTCCAACCAAGGTTCCAAAGGGTTCCCAAGGGTTCCCAAAGGTTCCAAAGGGTTAAGGTTTCCAAGGGTTTCCAAAGGTTCCCAAGGGTTTCCAAGGGTTCCGGTTTCCCAAGGTTCCCAAAGGTTTCCAAAGGTTTCCCAAGGTTCCAACCAAGGTTCCAAAGGGTTCCCAAGGGTTCCCAAAGGTTCCAAAGGGTTAAGGTTTCCAAGGGTTTCCAAAGGTTCCCAAGGGTTTCCAAGGGTTCCGGTTTCCCAAGGTTCCCAAAGGTTTCCAAAGGTTTCCCAAGGTTCCAACCAAGGTTCCAAAGGGTTCCCAAGGGTTCCCAAAGGTTCCAAAGGGTTAAGGTTTCCAAGGGTTTCCAAAGGTTCCCAAGGGTTTCCAAGGGTTCCGGTTTCCCAAGGTTCCCAAAGGTTTCCAAAGGTTTCCCAAGGTTCCAACCAAGGTTCCAAAGGGTTCCCAAGGGTTCCCAAAGGTTCCAAAGGGTTAAGGTTTCCAAGGGTTTCCAAAGGTTCCCAAGGGTTTCCAAGGGTTCCGGTTTCCCAAGGTTCCCAAAGGTTTCCAAAGGTTTCCCAAGGTTCCAATTTCAGTCTATGTCTCCCAGCACGTACATCAAAGAGTGCGAGTCAGGGTTTCAGTCTATGTCTCCCAGCACGTACATCAAAGAGTGCGAGTCAGGGTTTCAGTCTATGTCTCCCAGCACGTACATCAAAGAGTGCGAGTCAGGGTTTCAGTCTATGTCTCCCAGCACGTACATCAAAGAGTGCGAGTCAGGGTTTCAGTCTATGTCTCCCAGCACGTACATCAAAGAGTGCGAGTCAGGGTTTCAGTCTATGTCTCCCAGCACGTACATCAAAGAGTGCGAGTCAGGGTTTCAGTCTATGTCTCCCAGCACGTACATCAAAGAGTGCGAGTCAGGGTTTCAGTCTATGTCTCCCAGCACGTACATCAAAGAGTGCGAGTCAGGGTTTCAGTCTATGTCTCCCAGCACGTACATCAAAGAGTGCGAGTCAGGGTTTCAGTCTATGTCTCCCAGCACGTACATCAAAGAGTGCGAGTCAGGGCAGTCTATGTCTAGCACGTACATCGAGTGCGAGTCACAGTCTATGTCTAGCACGTACATCGAGTGCGAGTCACAGTCTATGTCTAGCACGTACATCGAGTGCGAGTCACAGTCTATGTCTAGCACGTACATCGAGTGCGAGTCACAGTCTATGTCTAGCACGTACATCGAGTGCGAGTCACAGTCTATGTCTAGCACGTACATCGAGTGCGAGTCACAGTCTATGTCTAGCACGTACATCGAGTGCGAGTCACAGTCTATGTCTAGCACGTACATCGAGTGCGAGTCACAGTCTATGTCTAGCACGTACATCGAGTGCGAGTCACAGTCTATGTCTAGCACGTACATCGAGTGCGAGTCACAGTCTATGTCTAGCACGTACATCGAGTGCGAGTCAACGTACGTACGTACGTACGTACGTACGTACGTACGTACGTACGT
>S4
GAGCACGAGTATGCGTCTACATCTGAGCACGAGTATGCGTCTACATCTGAGCACGAGTATGCGTCTACATCTGAGCACGAGTATGCGTCTACATCTGAGCACGAGTATGCGTCTACATCTGAGCACGAGTATGCGTCTACATCTGAGCACGAGTATGCGTCTACATCTAGCGCAAGAGTCATCGCGTCACGTAGCATCGTAGCAAGAGTCATCGAGTGTATCATGTGCAGTCGTACAGTACGTCACGTAGTCATGTGCAGCGTGTCTAGCAGTCTCCATCGTAGCATCGTACAGTATAGCAGTCTCCATATCAGCGCAAGAGTCATCGCGTCACGTAGCATCGTAGCAAGAGTCATCGAGTGTATCATGTGCAGTCGTACAGTACGTCACGTAGTCATGTGCAGCGTGTCTAGCAGTCTCCATCGTAGCATCGTACAGTATAGCAGTCTCCATATCAGCGCAAGAGTCATCGCGTCACGTAGCATCGTAGCAAGAGTCATCGAGTGTATCATGTGCAGTCGTACAGTACGTCACGTAGTCATGTGCAGCGTGTCTAGCAGTCTCCATCGTAGCATCGTACAGTATAGCAGTCTCCATATCAGCGCAAGAGTCATCGCGTCACGTAGCATCGTAGCAAGAGTCATCGAGTGTATCATGTGCAGTCGTACAGTACGTCACGTAGTCATGTGCAGCGTGTCTAGCAGTCTCCATCGTAGCATCGTACAGTATAGCAGTCTCCATATCAGCGCAAGAGTCATCGCGTCACGTAGCATCGTAGCAAGAGTCATCGAGTGTATCATGTGCAGTCGTACAGTACGTCACGTAGTCATGTGCAGCGTGTCTAGCAGTCTCCATCGTAGCATCGTACAGTATAGCAGTCTCCATATCAGCGCAAGAGTCATCGCGTCACGTAGCATCGTAGCAAGAGTCATCGAGTGTATCATGTGCAGTCGTACAGTACGTCACGTAGTCATGTGCAGCGTGTCTAGCAGTCTCCATCGTAGCATCGTACAGTATAGCAGTCTCCATATCAGCGCAAGAGTCATCGCGTCACGTAGCATCGTAGCAAGAGTCATCGAGTGTATCATGTGCAGTCGTACAGTACGTCACGTAGTCATGTGCAGCGTGTCTAGCAGTCTCCATCGTAGCATCGTACAGTATAGCAGTCTCCATATCAGCGCAAGAGTCATCGCGTCACGTAGCATCGTAGCAAGAGTCATCGAGTGTATCATGTGCAGTCGTACAGTACGTCACGTAGTCATGTGCAGCGTGTCTAGCAGTCTCCATCGTAGCATCGTACAGTATAGCAGTCTCCATATCAGCGCAAGAGTCATCGCGTCACGTAGCATCGTAGCAAGAGTCATCGAGTGTATCATGTGCAGTCGTACAGTACGTCACGTAGTCATGTGCAGCGTGTCTAGCAGTCTCCATCGTAGCATCGTACAGTATAGCAGTCTCCATATCAGCGCAAGAGTCATCGCGTCACGTAGCATCGTAGCAAGAGTCATCGAGTGTATCATGTGCAGTCGTACAGTACGTCACGTAGTCATGTGCAGCGTGTCTAGCAGTCTCCATCGTAGCATCGTACAGTATAGCAGTCTCCATATCCAGTTTTCTATGTCCTAGCCCACGTACAAATCGAAGTGCGAGGGGTCACAGTTTTCTATGTCCTAGCCCACGTACAAATCGAAGTGCGAGGGGTCACAGTTTTCTATGTCCTAGCCCACGTACAAATCGAAGTGCGAGGGGTCACAGTTTTCTATGTCCTAGCCCACGTACAAATCGAAGTGCGAGGGGTCACAGTTTTCTATGTCCTAGCCCACGTACAAATCGAAGTGCGAGGGGTCACAGTTTTCTATGTCCTAGCCCACGTACAAATCGAAGTGCGAGGGGTCACAGTTTTCTATGTCCTAGCCCACGTACAAATCGAAGTGCGAGGGGTCACAGTTTTCTATGTCCTAGCCCACGTACAAATCGAAGTGCGAGGGGTCACAGTTTTCTATGTCCTAGCCCACGTACAAATCGAAGTGCGAGGGGTCACAGTTTTCTATGTCCTAGCCCACGTACAAATCGAAGTGCGAGGGGTCACAGCTATGTCTTAGACGCATACTCGGAGTGCGATCACAGCTATGTCTTAGACGCATACTCGGAGTGCGATCACAGCTATGTCTTAGACGCATACTCGGAGTGCGATCACAGCTATGTCTTAGACGCATACTCGGAGTGCGATCACAGCTATGTCTTAGACGCATACTCGGAGTGCGATCACAGCTATGTCTTAGACGCATACTCGGAGTGCGATCACAGCTATGTCTTAGACGCATACTCGGAGTGCGATCACAGCTATGTCTTAGACGCATACTCGGAGTGCGATCACAGCTATGTCTTAGACGCATACTCGGAGTGCGATCACAGCTATGTCTTAGACGCATACTCGGAGTGCGATCACAGCTATGTCTTAGACGCATACTCGGAGTGCGATCAACGTACGTACGTACGTACGTACGTACGTACGTACGTACGTACGT
>S1
TTTTTTTTTTTTTTTTTTTTTTTTTTTTTTTTTTTTCCCCCCCCCCCCCCCCCCCCCCCCCCCCCCCCCCCCAAAAAAAAAAAAAAAAAAAAAAAAAAAAAAAAAAAAGGGGGGGGGGGGGGGGGGGGGGGGGGGGGGGGGGGGTTTTTTTTTTTTTTTTTTTTTTTTTTTTTTTTTTTTCCCCCCCCCCCCCCCCCCCCCCCCCCCCCCCCCCCCAAAAAAAAAAAAAAAAAAAAAAAAAAAAAAAAAAAAGGGGGGGGGGGGGGGGGGGGGGGGGGGGGGGGGGGGTTTTTTTTTTTTTTTTTTTTTTTTTTTTTTTTTTTTCCCCCCCCCCCCCCCCCCCCCCCCCCCCCCCCCCCCAAAAAAAAAAAAAAAAAAAAAAAAAAAAAAAAAAAAGGGGGGGGGGGGGGGGGGGGGGGGGGGGGGGGGGGGTTTTTTTTTTTTTTTTTTTTTTTTTTTTTTTTTTTTCCCCCCCCCCCCCCCCCCCCCCCCCCCCCCCCCCCCAAAAAAAAAAAAAAAAAAAAAAAAAAAAAAAAAAAAGGGGGGGGGGGGGGGGGGGGGGGGGGGGGGGGGGGGTTTTTTTTTTTTTTTTTTTTTTTTTTTTTTTTTTTTCCCCCCCCCCCCCCCCCCCCCCCCCCCCCCCCCCCCAAAAAAAAAAAAAAAAAAAAAAAAAAAAAAAAAAAAGGGGGGGGGGGGGGGGGGGGGGGGGGGGGGGGGGGGTTTTTTTTTTTTTTTTTTTTTTTTTTTTTTTTTTTTCCCCCCCCCCCCCCCCCCCCCCCCCCCCCCCCCCCCAAAAAAAAAAAAAAAAAAAAAAAAAAAAAAAAAAAAGGGGGGGGGGGGGGGGGGGGGGGGGGGGGGGGGGGGTTTTTTTTTTTTTTTTTTTTTTTTTTTTTTTTTTTTCCCCCCCCCCCCCCCCCCCCCCCCCCCCCCCCCCCCAAAAAAAAAAAAAAAAAAAAAAAAAAAAAAAAAAAAGGGGGGGGGGGGGGGGGGGGGGGGGGGGGGGGGGGGTTTTTTTTTTTTTTTTTTTTTTTTTTTTTTTTTTTTCCCCCCCCCCCCCCCCCCCCCCCCCCCCCCCCCCCCAAAAAAAAAAAAAAAAAAAAAAAAAAAAAAAAAAAAGGGGGGGGGGGGGGGGGGGGGGGGGGGGGGGGGGGGTTTTTTTTTTTTCCCCCCCCCCCCAAAAAAAAAAAAGGGGGGGGGGGGTTTTTTTTTTTTCCCCCCCCCCCCAAAAAAAAAAAAGGGGGGGGGGGGTTTTTTTTTTTTCCCCCCCCCCCCAAAAAAAAAAAAGGGGGGGGGGGGTTTTTTTTTTTTCCCCCCCCCCCCAAAAAAAAAAAAGGGGGGGGGGGGTTTTTTTTTTTTCCCCCCCCCCCCAAAAAAAAAAAAGGGGGGGGGGGGTTTTTTTTTTTTCCCCCCCCCCCCAAAAAAAAAAAAGGGGGGGGGGGGTTTTTTTTTTTTCCCCCCCCCCCCAAAAAAAAAAAAGGGGGGGGGGGGTTTTTTTTTTTTCCCCCCCCCCCCAAAAAAAAAAAAGGGGGGGGGGGGTTTTTTTTTTTTCCCCCCCCCCCCAAAAAAAAAAAAGGGGGGGGGGGGTTTTTTTTTTTTCCCCCCCCCCCCAAAAAAAAAAAAGGGGGGGGGGGGTTTTTTTTTTTTCCCCCCCCCCCCAAAAAAAAAAAAGGGGGGGGGGGGTTTTTTTTTTTTCCCCCCCCCCCCAAAAAAAAAAAAGGGGGGGGGGGGTTTTTTTTTTTTCCCCCCCCCCCCAAAAAAAAAAAAGGGGGGGGGGGGTTTTTTTTTTTTCCCCCCCCCCCCAAAAAAAAAAAAGGGGGGGGGGGGTTTTTTTTTTTTCCCCCCCCCCCCAAAAAAAAAAAAGGGGGGGGGGGGTTTTTTTTTTTTCCCCCCCCCCCCAAAAAAAAAAAAGGGGGGGGGGGGTTTTTTTTTTTTCCCCCCCCCCCCAAAAAAAAAAAAGGGGGGGGGGGGTTTTTTTTTTTTCCCCCCCCCCCCAAAAAAAAAAAAGGGGGGGGGGGGTTTTTTTTTTTTCCCCCCCCCCCCAAAAAAAAAAAAGGGGGGGGGGGGTTTTTTTTTTTTCCCCCCCCCCCCAAAAAAAAAAAAGGGGGGGGGGGGTTTTTTTTTTTTCCCCCCCCCCCCAAAAAAAAAAAAGGGGGGGGGGGGTTTTTTTTTTTTCCCCCCCCCCCCAAAAAAAAAAAAGGGGGGGGGGGGTTTTTTTTTCCCCCCCCCAAAAAAAAAGGGGGGGGGTTTTTTTTTCCCCCCCCCAAAAAAAAAGGGGGGGGGTTTTTTTTTCCCCCCCCCAAAAAAAAAGGGGGGGGGTTTTTTTTTCCCCCCCCCAAAAAAAAAGGGGGGGGGTTTTTTTTTCCCCCCCCCAAAAAAAAAGGGGGGGGGACGTACGTACGTACGTACGTACGTACGTACGTACGTACGTACGTACGTACGTACGTACGTACGTACGTACGTACGTACGTACGTACGTACGTACGTACGTACGTACGTACGTACGTACGTACGTACGTACGTACGTACGT
>S2
TTTTTTCCCCCCCCCCAAAAAAAAAAGGGGGGGGGGTTTTTTTTTTCCCCCCAAAAAAAAAAGGGGGGGGGGTTTTTTTTTTCCCCCCCCCCAAAAAAGGGGGGGGGGTTTTTTTTTTCCCCCCCCCCAAAAAAAAAAGGGGGGTTTTTTCCCCCCCCCCAAAAAAAAAAGGGGGGGGGGTTTTTTTTTTCCCCCCAAAAAAAAAAGGGGGGGGGGTTTTTTTTTTCCCCCCCCCCAAAAAAGGGGGGGGGGTTTTTTTTTTCCCCCCCCCCAAAAAAAAAAGGGGGGTTTTTTCCCCCCCCCCAAAAAAAAAAGGGGGGGGGGTTTTTTTTTTCCCCCCAAAAAAAAAAGGGGGGGGGGTTTTTTTTTTCCCCCCCCCCAAAAAAGGGGGGGGGGTTTTTTTTTTCCCCCCCCCCAAAAAAAAAAGGGGGGTTTTTTCCCCCCCCCCAAAAAAAAAAGGGGGGGGGGTTTTTTTTTTCCCCCCAAAAAAAAAAGGGGGGGGGGTTTTTTTTTTCCCCCCCCCCAAAAAAGGGGGGGGGGTTTTTTTTTTCCCCCCCCCCAAAAAAAAAAGGGGGGTTTTTTCCCCCCCCCCAAAAAAAAAAGGGGGGGGGGTTTTTTTTTTCCCCCCAAAAAAAAAAGGGGGGGGGGTTTTTTTTTTCCCCCCCCCCAAAAAAGGGGGGGGGGTTTTTTTTTTCCCCCCCCCCAAAAAAAAAAGGGGGGTTTTTTCCCCCCCCCCAAAAAAAAAAGGGGGGGGGGTTTTTTTTTTCCCCCCAAAAAAAAAAGGGGGGGGGGTTTTTTTTTTCCCCCCCCCCAAAAAAGGGGGGGGGGTTTTTTTTTTCCCCCCCCCCAAAAAAAAAAGGGGGGTTTTTTCCCCCCCCCCAAAAAAAAAAGGGGGGGGGGTTTTTTTTTTCCCCCCAAAAAAAAAAGGGGGGGGGGTTTTTTTTTTCCCCCCCCCCAAAAAAGGGGGGGGGGTTTTTTTTTTCCCCCCCCCCAAAAAAAAAAGGGGGGTTTTTTCCCCCCCCCCAAAAAAAAAAGGGGGGGGGGTTTTTTTTTTCCCCCCAAAAAAAAAAGGGGGGGGGGTTTTTTTTTTCCCCCCCCCCAAAAAAGGGGGGGGGGTTTTTTTTTTCCCCCCCCCCAAAAAAAAAAGGGGGGTTTTTTCCAAGGTTCCCCCCAAGGTTCCAAAAAAGGTTCCAAGGGGGGTTTTTTCCAAGGTTCCCCCCAAGGTTCCAAAAAAGGTTCCAAGGGGGGTTTTTTCCAAGGTTCCCCCCAAGGTTCCAAAAAAGGTTCCAAGGGGGGTTTTTTCCAAGGTTCCCCCCAAGGTTCCAAAAAAGGTTCCAAGGGGGGTTTTTTCCAAGGTTCCCCCCAAGGTTCCAAAAAAGGTTCCAAGGGGGGTTTTTTCCAAGGTTCCCCCCAAGGTTCCAAAAAAGGTTCCAAGGGGGGTTTTTTCCAAGGTTCCCCCCAAGGTTCCAAAAAAGGTTCCAAGGGGGGTTTTTTCCAAGGTTCCCCCCAAGGTTCCAAAAAAGGTTCCAAGGGGGGTTTTTTCCAAGGTTCCCCCCAAGGTTCCAAAAAAGGTTCCAAGGGGGGTTTTTTCCAAGGTTCCCCCCAAGGTTCCAAAAAAGGTTCCAAGGGGGGTTTTTTCCAAGGTTCCCCCCAAGGTTCCAAAAAAGGTTCCAAGGGGGGTTTTTTCCAAGGTTCCCCCCAAGGTTCCAAAAAAGGTTCCAAGGGGGGTTTTTTCCAAGGTTCCCCCCAAGGTTCCAAAAAAGGTTCCAAGGGGGGTTTTTTCCAAGGTTCCCCCCAAGGTTCCAAAAAAGGTTCCAAGGGGGGTTTTTTCCAAGGTTCCCCCCAAGGTTCCAAAAAAGGTTCCAAGGGGGGTTTTTTCCAAGGTTCCCCCCAAGGTTCCAAAAAAGGTTCCAAGGGGGGTTTTTTCCAAGGTTCCCCCCAAGGTTCCAAAAAAGGTTCCAAGGGGGGTTTTTTCCAAGGTTCCCCCCAAGGTTCCAAAAAAGGTTCCAAGGGGGGTTTTTTCCAAGGTTCCCCCCAAGGTTCCAAAAAAGGTTCCAAGGGGGGTTTTTTCCAAGGTTCCCCCCAAGGTTCCAAAAAAGGTTCCAAGGGGGGTTTTTTCCAAGGTTCCCCCCAAGGTTCCAAAAAAGGTTCCAAGGGGGGTTTTTTCCAAGGTTCCCCCCAAGGTTCCAAAAAAGGTTCCAAGGGGGGTTTCCAAGGTTCCCAAGGTTCCAAAGGTTCCAAGGGTTTCCAAGGTTCCCAAGGTTCCAAAGGTTCCAAGGGTTTCCAAGGTTCCCAAGGTTCCAAAGGTTCCAAGGGTTTCCAAGGTTCCCAAGGTTCCAAAGGTTCCAAGGGTTTCCAAGGTTCCCAAGGTTCCAAAGGTTCCAAGGGACGTACGTACGTACGTACGTACGTACGTACGTACGTACGTACGTACGTACGTACGTACGTACGTACGTACGTACGTACGTACGTACGTACGTACGTACGTACGTACGTACGTACGTACGTACGTACGTACGTACGTACGT
>S3
CCAAGGTTCCAAAGGGTTCCCAAGGGTTCCCAAAGGTTCCAAAGGGTTAAGGTTTCCAAGGGTTTCCAAAGGTTCCCAAGGGTTTCCAAGGGTTCCGGTTTCCCAAGGTTCCCAAAGGTTTCCAAAGGTTTCCCAAGGTTCCAACCAAGGTTCCAAAGGGTTCCCAAGGGTTCCCAAAGGTTCCAAAGGGTTAAGGTTTCCAAGGGTTTCCAAAGGTTCCCAAGGGTTTCCAAGGGTTCCGGTTTCCCAAGGTTCCCAAAGGTTTCCAAAGGTTTCCCAAGGTTCCAACCAAGGTTCCAAAGGGTTCCCAAGGGTTCCCAAAGGTTCCAAAGGGTTAAGGTTTCCAAGGGTTTCCAAAGGTTCCCAAGGGTTTCCAAGGGTTCCGGTTTCCCAAGGTTCCCAAAGGTTTCCAAAGGTTTCCCAAGGTTCCAACCAAGGTTCCAAAGGGTTCCCAAGGGTTCCCAAAGGTTCCAAAGGGTTAAGGTTTCCAAGGGTTTCCAAAGGTTCCCAAGGGTTTCCAAGGGTTCCGGTTTCCCAAGGTTCCCAAAGGTTTCCAAAGGTTTCCCAAGGTTCCAACCAAGGTTCCAAAGGGTTCCCAAGGGTTCCCAAAGGTTCCAAAGGGTTAAGGTTTCCAAGGGTTTCCAAAGGTTCCCAAGGGTTTCCAAGGGTTCCGGTTTCCCAAGGTTCCCAAAGGTTTCCAAAGGTTTCCCAAGGTTCCAACCAAGGTTCCAAAGGGTTCCCAAGGGTTCCCAAAGGTTCCAAAGGGTTAAGGTTTCCAAGGGTTTCCAAAGGTTCCCAAGGGTTTCCAAGGGTTCCGGTTTCCCAAGGTTCCCAAAGGTTTCCAAAGGTTTCCCAAGGTTCCAACCAAGGTTCCAAAGGGTTCCCAAGGGTTCCCAAAGGTTCCAAAGGGTTAAGGTTTCCAAGGGTTTCCAAAGGTTCCCAAGGGTTTCCAAGGGTTCCGGTTTCCCAAGGTTCCCAAAGGTTTCCAAAGGTTTCCCAAGGTTCCAACCAAGGTTCCAAAGGGTTCCCAAGGGTTCCCAAAGGTTCCAAAGGGTTAAGGTTTCCAAGGGTTTCCAAAGGTTCCCAAGGGTTTCCAAGGGTTCCGGTTTCCCAAGGTTCCCAAAGGTTTCCAAAGGTTTCCCAAGGTTCCAATTTCAGTCTATGTCTCCCAGCACGTACATCAAAGAGTGCGAGTCAGGGTTTCAGTCTATGTCTCCCAGCACGTACATCAAAGAGTGCGAGTCAGGGTTTCAGTCTATGTCTCCCAGCACGTACATCAAAGAGTGCGAGTCAGGGTTTCAGTCTATGTCTCCCAGCACGTACATCAAAGAGTGCGAGTCAGGGTTTCAGTCTATGTCTCCCAGCACGTACATCAAAGAGTGCGAGTCAGGGTTTCAGTCTATGTCTCCCAGCACGTACATCAAAGAGTGCGAGTCAGGGTTTCAGTCTATGTCTCCCAGCACGTACATCAAAGAGTGCGAGTCAGGGTTTCAGTCTATGTCTCCCAGCACGTACATCAAAGAGTGCGAGTCAGGGTTTCAGTCTATGTCTCCCAGCACGTACATCAAAGAGTGCGAGTCAGGGTTTCAGTCTATGTCTCCCAGCACGTACATCAAAGAGTGCGAGTCAGGGTTTCAGTCTATGTCTCCCAGCACGTACATCAAAGAGTGCGAGTCAGGGTTTCAGTCTATGTCTCCCAGCACGTACATCAAAGAGTGCGAGTCAGGGTTTCAGTCTATGTCTCCCAGCACGTACATCAAAGAGTGCGAGTCAGGGTTTCAGTCTATGTCTCCCAGCACGTACATCAAAGAGTGCGAGTCAGGGTTTCAGTCTATGTCTCCCAGCACGTACATCAAAGAGTGCGAGTCAGGGTTTCAGTCTATGTCTCCCAGCACGTACATCAAAGAGTGCGAGTCAGGGTTTCAGTCTATGTCTCCCAGCACGTACATCAAAGAGTGCGAGTCAGGGTTTCAGTCTATGTCTCCCAGCACGTACATCAAAGAGTGCGAGTCAGGGTTTCAGTCTATGTCTCCCAGCACGTACATCAAAGAGTGCGAGTCAGGGTTTCAGTCTATGTCTCCCAGCACGTACATCAAAGAGTGCGAGTCAGGGTTTCAGTCTATGTCTCCCAGCACGTACATCAAAGAGTGCGAGTCAGGGTTTCAGTCTATGTCTCCCAGCACGTACATCAAAGAGTGCGAGTCAGGGCAGTCTATGTCTAGCACGTACATCGAGTGCGAGTCACAGTCTATGTCTAGCACGTACATCGAGTGCGAGTCACAGTCTATGTCTAGCACGTACATCGAGTGCGAGTCACAGTCTATGTCTAGCACGTACATCGAGTGCGAGTCACAGTCTATGTCTAGCACGTACATCGAGTGCGAGTCAACGTACGTACGTACGTACGTACGTACGTACGTACGTACGTACGTACGTACGTACGTACGTACGTACGTACGTACGTACGTACGTACGTACGTACGTACGTACGTACGTACGTACGTACGTACGTACGTACGTACGTACGT
>S4
AGCGCAAGAGTCATCGCGTCACGTAGCATCGTAGCAAGAGTCATCGAGTGTATCATGTGCAGTCGTACAGTACGTCACGTAGTCATGTGCAGCGTGTCTAGCAGTCTCCATCGTAGCATCGTACAGTATAGCAGTCTCCATATCAGCGCAAGAGTCATCGCGTCACGTAGCATCGTAGCAAGAGTCATCGAGTGTATCATGTGCAGTCGTACAGTACGTCACGTAGTCATGTGCAGCGTGTCTAGCAGTCTCCATCGTAGCATCGTACAGTATAGCAGTCTCCATATCAGCGCAAGAGTCATCGCGTCACGTAGCATCGTAGCAAGAGTCATCGAGTGTATCATGTGCAGTCGTACAGTACGTCACGTAGTCATGTGCAGCGTGTCTAGCAGTCTCCATCGTAGCATCGTACAGTATAGCAGTCTCCATATCAGCGCAAGAGTCATCGCGTCACGTAGCATCGTAGCAAGAGTCATCGAGTGTATCATGTGCAGTCGTACAGTACGTCACGTAGTCATGTGCAGCGTGTCTAGCAGTCTCCATCGTAGCATCGTACAGTATAGCAGTCTCCATATCAGCGCAAGAGTCATCGCGTCACGTAGCATCGTAGCAAGAGTCATCGAGTGTATCATGTGCAGTCGTACAGTACGTCACGTAGTCATGTGCAGCGTGTCTAGCAGTCTCCATCGTAGCATCGTACAGTATAGCAGTCTCCATATCAGCGCAAGAGTCATCGCGTCACGTAGCATCGTAGCAAGAGTCATCGAGTGTATCATGTGCAGTCGTACAGTACGTCACGTAGTCATGTGCAGCGTGTCTAGCAGTCTCCATCGTAGCATCGTACAGTATAGCAGTCTCCATATCAGCGCAAGAGTCATCGCGTCACGTAGCATCGTAGCAAGAGTCATCGAGTGTATCATGTGCAGTCGTACAGTACGTCACGTAGTCATGTGCAGCGTGTCTAGCAGTCTCCATCGTAGCATCGTACAGTATAGCAGTCTCCATATCAGCGCAAGAGTCATCGCGTCACGTAGCATCGTAGCAAGAGTCATCGAGTGTATCATGTGCAGTCGTACAGTACGTCACGTAGTCATGTGCAGCGTGTCTAGCAGTCTCCATCGTAGCATCGTACAGTATAGCAGTCTCCATATCCAGTTTTCTATGTCCTAGCCCACGTACAAATCGAAGTGCGAGGGGTCACAGTTTTCTATGTCCTAGCCCACGTACAAATCGAAGTGCGAGGGGTCACAGTTTTCTATGTCCTAGCCCACGTACAAATCGAAGTGCGAGGGGTCACAGTTTTCTATGTCCTAGCCCACGTACAAATCGAAGTGCGAGGGGTCACAGTTTTCTATGTCCTAGCCCACGTACAAATCGAAGTGCGAGGGGTCACAGTTTTCTATGTCCTAGCCCACGTACAAATCGAAGTGCGAGGGGTCACAGTTTTCTATGTCCTAGCCCACGTACAAATCGAAGTGCGAGGGGTCACAGTTTTCTATGTCCTAGCCCACGTACAAATCGAAGTGCGAGGGGTCACAGTTTTCTATGTCCTAGCCCACGTACAAATCGAAGTGCGAGGGGTCACAGTTTTCTATGTCCTAGCCCACGTACAAATCGAAGTGCGAGGGGTCACAGTTTTCTATGTCCTAGCCCACGTACAAATCGAAGTGCGAGGGGTCACAGTTTTCTATGTCCTAGCCCACGTACAAATCGAAGTGCGAGGGGTCACAGTTTTCTATGTCCTAGCCCACGTACAAATCGAAGTGCGAGGGGTCACAGTTTTCTATGTCCTAGCCCACGTACAAATCGAAGTGCGAGGGGTCACAGTTTTCTATGTCCTAGCCCACGTACAAATCGAAGTGCGAGGGGTCACAGTTTTCTATGTCCTAGCCCACGTACAAATCGAAGTGCGAGGGGTCACAGTTTTCTATGTCCTAGCCCACGTACAAATCGAAGTGCGAGGGGTCACAGTTTTCTATGTCCTAGCCCACGTACAAATCGAAGTGCGAGGGGTCACAGTTTTCTATGTCCTAGCCCACGTACAAATCGAAGTGCGAGGGGTCACAGTTTTCTATGTCCTAGCCCACGTACAAATCGAAGTGCGAGGGGTCACAGTTTTCTATGTCCTAGCCCACGTACAAATCGAAGTGCGAGGGGTCACAGTTTTCTATGTCCTAGCCCACGTACAAATCGAAGTGCGAGGGGTCACAGCTATGTCTTAGACGCATACTCGGAGTGCGATCACAGCTATGTCTTAGACGCATACTCGGAGTGCGATCACAGCTATGTCTTAGACGCATACTCGGAGTGCGATCACAGCTATGTCTTAGACGCATACTCGGAGTGCGATCACAGCTATGTCTTAGACGCATACTCGGAGTGCGATCAACGTACGTACGTACGTACGTACGTACGTACGTACGTACGTACGTACGTACGTACGTACGTACGTACGTACGTACGTACGTACGTACGTACGTACGTACGTACGTACGTACGTACGTACGTACGTACGTACGTACGTACGT
>S1
TTTTTTCCCCCCAAAAAAGGGGGGTTTTTTTTTTTTTTTTTTTTTTTTTTTTTTTTTTTTCCCCCCCCCCCCCCCCCCCCCCCCCCCCCCCCCCCCAAAAAAAAAAAAAAAAAAAAAAAAAAAAAAAAAAAAGGGGGGGGGGGGGGGGGGGGGGGGGGGGGGGGGGGGTTTTTTTTTTTTTTTTTTTTTTTTTTTTTTTTTTTTCCCCCCCCCCCCCCCCCCCCCCCCCCCCCCCCCCCCAAAAAAAAAAAAAAAAAAAAAAAAAAAAAAAAAAAAGGGGGGGGGGGGGGGGGGGGGGGGGGGGGGGGGGGGTTTTTTTTTTTTTTTTTTTTTTTTTTTTTTTTTTTTCCCCCCCCCCCCCCCCCCCCCCCCCCCCCCCCCCCCAAAAAAAAAAAAAAAAAAAAAAAAAAAAAAAAAAAAGGGGGGGGGGGGGGGGGGGGGGGGGGGGGGGGGGGGTTTTTTTTTTTTTTTTTTTTTTTTTTTTTTTTTTTTCCCCCCCCCCCCCCCCCCCCCCCCCCCCCCCCCCCCAAAAAAAAAAAAAAAAAAAAAAAAAAAAAAAAAAAAGGGGGGGGGGGGGGGGGGGGGGGGGGGGGGGGGGGGTTTTTTTTTTTTTTTTTTTTTTTTTTTTTTTTTTTTCCCCCCCCCCCCCCCCCCCCCCCCCCCCCCCCCCCCAAAAAAAAAAAAAAAAAAAAAAAAAAAAAAAAAAAAGGGGGGGGGGGGGGGGGGGGGGGGGGGGGGGGGGGGTTTTTTTTTTTTTTTTTTTTTTTTTTTTTTTTTTTTCCCCCCCCCCCCCCCCCCCCCCCCCCCCCCCCCCCCAAAAAAAAAAAAAAAAAAAAAAAAAAAAAAAAAAAAGGGGGGGGGGGGGGGGGGGGGGGGGGGGGGGGGGGGTTTTTTTTTTTTCCCCCCCCCCCCAAAAAAAAAAAAGGGGGGGGGGGGTTTTTTTTTTTTCCCCCCCCCCCCAAAAAAAAAAAAGGGGGGGGGGGGTTTTTTTTTTTTCCCCCCCCCCCCAAAAAAAAAAAAGGGGGGGGGGGGTTTTTTTTTTTTCCCCCCCCCCCCAAAAAAAAAAAAGGGGGGGGGGGGTTTTTTTTTTTTCCCCCCCCCCCCAAAAAAAAAAAAGGGGGGGGGGGGTTTTTTTTTTTTCCCCCCCCCCCCAAAAAAAAAAAAGGGGGGGGGGGGTTTTTTTTTTTTCCCCCCCCCCCCAAAAAAAAAAAAGGGGGGGGGGGGTTTTTTTTTTTTCCCCCCCCCCCCAAAAAAAAAAAAGGGGGGGGGGGGTTTTTTTTTTTTCCCCCCCCCCCCAAAAAAAAAAAAGGGGGGGGGGGGTTTTTTTTTTTTCCCCCCCCCCCCAAAAAAAAAAAAGGGGGGGGGGGGTTTTTTTTTTTTCCCCCCCCCCCCAAAAAAAAAAAAGGGGGGGGGGGGTTTTTTTTTTTTCCCCCCCCCCCCAAAAAAAAAAAAGGGGGGGGGGGGTTTTTTTTTTTTCCCCCCCCCCCCAAAAAAAAAAAAGGGGGGGGGGGGTTTTTTTTTTTTCCCCCCCCCCCCAAAAAAAAAAAAGGGGGGGGGGGGTTTTTTTTTTTTCCCCCCCCCCCCAAAAAAAAAAAAGGGGGGGGGGGGTTTTTTTTTTTTCCCCCCCCCCCCAAAAAAAAAAAAGGGGGGGGGGGGTTTTTTTTTTTTCCCCCCCCCCCCAAAAAAAAAAAAGGGGGGGGGGGGTTTTTTTTTTTTCCCCCCCCCCCCAAAAAAAAAAAAGGGGGGGGGGGGTTTTTTTTTTTTCCCCCCCCCCCCAAAAAAAAAAAAGGGGGGGGGGGGTTTTTTTTTTTTCCCCCCCCCCCCAAAAAAAAAAAAGGGGGGGGGGGGTTTTTTTTTCCCCCCCCCAAAAAAAAAGGGGGGGGGTTTTTTTTTCCCCCCCCCAAAAAAAAAGGGGGGGGGTTTTTTTTTCCCCCCCCCAAAAAAAAAGGGGGGGGGTTTTTTTTTCCCCCCCCCAAAAAAAAAGGGGGGGGGTTTTTTTTTCCCCCCCCCAAAAAAAAAGGGGGGGGGTTTTTTTTTCCCCCCCCCAAAAAAAAAGGGGGGGGGTTTTTTTTTCCCCCCCCCAAAAAAAAAGGGGGGGGGTTTTTTTTTCCCCCCCCCAAAAAAAAAGGGGGGGGGTTTTTTTTTCCCCCCCCCAAAAAAAAAGGGGGGGGGTTTTTTTTTCCCCCCCCCAAAAAAAAAGGGGGGGGGTTTTTTTTTCCCCCCCCCAAAAAAAAAGGGGGGGGGTTTTTTTTTCCCCCCCCCAAAAAAAAAGGGGGGGGGACGTACGTACGTACGTACGTACGTACGTACGTACGTACGTACGTACGTACGTACGTACGTACGTACGTACGTACGTACGTACGTACGTACGTACGTACGTACGTACGTACGTACGTACGTACGTACGTACGTACGTACGTACGTACGTACGTACGTACGTACGTACGTACGTACGTACGTACGTACGTACGTACGTACGTACGTACGTACGTACGTACGTACGTACGTACGTACGTACGTACGTACGT
>S2
CCAAGGTTAAGGTTCCGGTTCCAATTTTTTCCCCCCCCCCAAAAAAAAAAGGGGGGGGGGTTTTTTTTTTCCCCCCAAAAAAAAAAGGGGGGGGGGTTTTTTTTTTCCCCCCCCCCAAAAAAGGGGGGGGGGTTTTTTTTTTCCCCCCCCCCAAAAAAAAAAGGGGGGTTTTTTCCCCCCCCCCAAAAAAAAAAGGGGGGGGGGTTTTTTTTTTCCCCCCAAAAAAAAAAGGGGGGGGGGTTTTTTTTTTCCCCCCCCCCAAAAAAGGGGGGGGGGTTTTTTTTTTCCCCCCCCCCAAAAAAAAAAGGGGGGTTTTTTCCCCCCCCCCAAAAAAAAAAGGGGGGGGGGTTTTTTTTTTCCCCCCAAAAAAAAAAGGGGGGGGGGTTTTTTTTTTCCCCCCCCCCAAAAAAGGGGGGGGGGTTTTTTTTTTCCCCCCCCCCAAAAAAAAAAGGGGGGTTTTTTCCCCCCCCCCAAAAAAAAAAGGGGGGGGGGTTTTTTTTTTCCCCCCAAAAAAAAAAGGGGGGGGGGTTTTTTTTTTCCCCCCCCCCAAAAAAGGGGGGGGGGTTTTTTTTTTCCCCCCCCCCAAAAAAAAAAGGGGGGTTTTTTCCCCCCCCCCAAAAAAAAAAGGGGGGGGGGTTTTTTTTTTCCCCCCAAAAAAAAAAGGGGGGGGGGTTTTTTTTTTCCCCCCCCCCAAAAAAGGGGGGGGGGTTTTTTTTTTCCCCCCCCCCAAAAAAAAAAGGGGGGTTTTTTCCCCCCCCCCAAAAAAAAAAGGGGGGGGGGTTTTTTTTTTCCCCCCAAAAAAAAAAGGGGGGGGGGTTTTTTTTTTCCCCCCCCCCAAAAAAGGGGGGGGGGTTTTTTTTTTCCCCCCCCCCAAAAAAAAAAGGGGGGTTTTTTCCAAGGTTCCCCCCAAGGTTCCAAAAAAGGTTCCAAGGGGGGTTTTTTCCAAGGTTCCCCCCAAGGTTCCAAAAAAGGTTCCAAGGGGGGTTTTTTCCAAGGTTCCCCCCAAGGTTCCAAAAAAGGTTCCAAGGGGGGTTTTTTCCAAGGTTCCCCCCAAGGTTCCAAAAAAGGTTCCAAGGGGGGTTTTTTCCAAGGTTCCCCCCAAGGTTCCAAAAAAGGTTCCAAGGGGGGTTTTTTCCAAGGTTCCCCCCAAGGTTCCAAAAAAGGTTCCAAGGGGGGTTTTTTCCAAGGTTCCCCCCAAGGTTCCAAAAAAGGTTCCAAGGGGGGTTTTTTCCAAGGTTCCCCCCAAGGTTCCAAAAAAGGTTCCAAGGGGGGTTTTTTCCAAGGTTCCCCCCAAGGTTCCAAAAAAGGTTCCAAGGGGGGTTTTTTCCAAGGTTCCCCCCAAGGTTCCAAAAAAGGTTCCAAGGGGGGTTTTTTCCAAGGTTCCCCCCAAGGTTCCAAAAAAGGTTCCAAGGGGGGTTTTTTCCAAGGTTCCCCCCAAGGTTCCAAAAAAGGTTCCAAGGGGGGTTTTTTCCAAGGTTCCCCCCAAGGTTCCAAAAAAGGTTCCAAGGGGGGTTTTTTCCAAGGTTCCCCCCAAGGTTCCAAAAAAGGTTCCAAGGGGGGTTTTTTCCAAGGTTCCCCCCAAGGTTCCAAAAAAGGTTCCAAGGGGGGTTTTTTCCAAGGTTCCCCCCAAGGTTCCAAAAAAGGTTCCAAGGGGGGTTTTTTCCAAGGTTCCCCCCAAGGTTCCAAAAAAGGTTCCAAGGGGGGTTTTTTCCAAGGTTCCCCCCAAGGTTCCAAAAAAGGTTCCAAGGGGGGTTTTTTCCAAGGTTCCCCCCAAGGTTCCAAAAAAGGTTCCAAGGGGGGTTTTTTCCAAGGTTCCCCCCAAGGTTCCAAAAAAGGTTCCAAGGGGGGTTTCCAAGGTTCCCAAGGTTCCAAAGGTTCCAAGGGTTTCCAAGGTTCCCAAGGTTCCAAAGGTTCCAAGGGTTTCCAAGGTTCCCAAGGTTCCAAAGGTTCCAAGGGTTTCCAAGGTTCCCAAGGTTCCAAAGGTTCCAAGGGTTTCCAAGGTTCCCAAGGTTCCAAAGGTTCCAAGGGTTTCCAAGGTTCCCAAGGTTCCAAAGGTTCCAAGGGTTTCCAAGGTTCCCAAGGTTCCAAAGGTTCCAAGGGTTTCCAAGGTTCCCAAGGTTCCAAAGGTTCCAAGGGTTTCCAAGGTTCCCAAGGTTCCAAAGGTTCCAAGGGTTTCCAAGGTTCCCAAGGTTCCAAAGGTTCCAAGGGTTTCCAAGGTTCCCAAGGTTCCAAAGGTTCCAAGGGTTTCCAAGGTTCCCAAGGTTCCAAAGGTTCCAAGGGACGTACGTACGTACGTACGTACGTACGTACGTACGTACGTACGTACGTACGTACGTACGTACGTACGTACGTACGTACGTACGTACGTACGTACGTACGTACGTACGTACGTACGTACGTACGTACGTACGTACGTACGTACGTACGTACGTACGTACGTACGTACGTACGTACGTACGTACGTACGTACGTACGTACGTACGTACGTACGTACGTACGTACGTACGTACGTACGTACGTACGTACGT
>S3
AGCGCAAGTGTACGTGTCCATATCCCAAGGTTCCAAAGGGTTCCCAAGGGTTCCCAAAGGTTCCAAAGGGTTAAGGTTTCCAAGGGTTTCCAAAGGTTCCCAAGGGTTTCCAAGGGTTCCGGTTTCCCAAGGTTCCCAAAGGTTTCCAAAGGTTTCCCAAGGTTCCAACCAAGGTTCCAAAGGGTTCCCAAGGGTTCCCAAAGGTTCCAAAGGGTTAAGGTTTCCAAGGGTTTCCAAAGGTTCCCAAGGGTTTCCAAGGGTTCCGGTTTCCCAAGGTTCCCAAAGGTTTCCAAAGGTTTCCCAAGGTTCCAACCAAGGTTCCAAAGGGTTCCCAAGGGTTCCCAAAGGTTCCAAAGGGTTAAGGTTTCCAAGGGTTTCCAAAGGTTCCCAAGGGTTTCCAAGGGTTCCGGTTTCCCAAGGTTCCCAAAGGTTTCCAAAGGTTTCCCAAGGTTCCAACCAAGGTTCCAAAGGGTTCCCAAGGGTTCCCAAAGGTTCCAAAGGGTTAAGGTTTCCAAGGGTTTCCAAAGGTTCCCAAGGGTTTCCAAGGGTTCCGGTTTCCCAAGGTTCCCAAAGGTTTCCAAAGGTTTCCCAAGGTTCCAACCAAGGTTCCAAAGGGTTCCCAAGGGTTCCCAAAGGTTCCAAAGGGTTAAGGTTTCCAAGGGTTTCCAAAGGTTCCCAAGGGTTTCCAAGGGTTCCGGTTTCCCAAGGTTCCCAAAGGTTTCCAAAGGTTTCCCAAGGTTCCAACCAAGGTTCCAAAGGGTTCCCAAGGGTTCCCAAAGGTTCCAAAGGGTTAAGGTTTCCAAGGGTTTCCAAAGGTTCCCAAGGGTTTCCAAGGGTTCCGGTTTCCCAAGGTTCCCAAAGGTTTCCAAAGGTTTCCCAAGGTTCCAATTTCAGTCTATGTCTCCCAGCACGTACATCAAAGAGTGCGAGTCAGGGTTTCAGTCTATGTCTCCCAGCACGTACATCAAAGAGTGCGAGTCAGGGTTTCAGTCTATGTCTCCCAGCACGTACATCAAAGAGTGCGAGTCAGGGTTTCAGTCTATGTCTCCCAGCACGTACATCAAAGAGTGCGAGTCAGGGTTTCAGTCTATGTCTCCCAGCACGTACATCAAAGAGTGCGAGTCAGGGTTTCAGTCTATGTCTCCCAGCACGTACATCAAAGAGTGCGAGTCAGGGTTTCAGTCTATGTCTCCCAGCACGTACATCAAAGAGTGCGAGTCAGGGTTTCAGTCTATGTCTCCCAGCACGTACATCAAAGAGTGCGAGTCAGGGTTTCAGTCTATGTCTCCCAGCACGTACATCAAAGAGTGCGAGTCAGGGTTTCAGTCTATGTCTCCCAGCACGTACATCAAAGAGTGCGAGTCAGGGTTTCAGTCTATGTCTCCCAGCACGTACATCAAAGAGTGCGAGTCAGGGTTTCAGTCTATGTCTCCCAGCACGTACATCAAAGAGTGCGAGTCAGGGTTTCAGTCTATGTCTCCCAGCACGTACATCAAAGAGTGCGAGTCAGGGTTTCAGTCTATGTCTCCCAGCACGTACATCAAAGAGTGCGAGTCAGGGTTTCAGTCTATGTCTCCCAGCACGTACATCAAAGAGTGCGAGTCAGGGTTTCAGTCTATGTCTCCCAGCACGTACATCAAAGAGTGCGAGTCAGGGTTTCAGTCTATGTCTCCCAGCACGTACATCAAAGAGTGCGAGTCAGGGTTTCAGTCTATGTCTCCCAGCACGTACATCAAAGAGTGCGAGTCAGGGTTTCAGTCTATGTCTCCCAGCACGTACATCAAAGAGTGCGAGTCAGGGTTTCAGTCTATGTCTCCCAGCACGTACATCAAAGAGTGCGAGTCAGGGCAGTCTATGTCTAGCACGTACATCGAGTGCGAGTCACAGTCTATGTCTAGCACGTACATCGAGTGCGAGTCACAGTCTATGTCTAGCACGTACATCGAGTGCGAGTCACAGTCTATGTCTAGCACGTACATCGAGTGCGAGTCACAGTCTATGTCTAGCACGTACATCGAGTGCGAGTCACAGTCTATGTCTAGCACGTACATCGAGTGCGAGTCACAGTCTATGTCTAGCACGTACATCGAGTGCGAGTCACAGTCTATGTCTAGCACGTACATCGAGTGCGAGTCACAGTCTATGTCTAGCACGTACATCGAGTGCGAGTCACAGTCTATGTCTAGCACGTACATCGAGTGCGAGTCACAGTCTATGTCTAGCACGTACATCGAGTGCGAGTCACAGTCTATGTCTAGCACGTACATCGAGTGCGAGTCAACGTACGTACGTACGTACGTACGTACGTACGTACGTACGTACGTACGTACGTACGTACGTACGTACGTACGTACGTACGTACGTACGTACGTACGTACGTACGTACGTACGTACGTACGTACGTACGTACGTACGTACGTACGTACGTACGTACGTACGTACGTACGTACGTACGTACGTACGTACGTACGTACGTACGTACGTACGTACGTACGTACGTACGTACGTACGTACGTACGTACGTACGT
>S4
GAGCACGAGTATGCGTCTACATCTAGCGCAAGAGTCATCGCGTCACGTAGCATCGTAGCAAGAGTCATCGAGTGTATCATGTGCAGTCGTACAGTACGTCACGTAGTCATGTGCAGCGTGTCTAGCAGTCTCCATCGTAGCATCGTACAGTATAGCAGTCTCCATATCAGCGCAAGAGTCATCGCGTCACGTAGCATCGTAGCAAGAGTCATCGAGTGTATCATGTGCAGTCGTACAGTACGTCACGTAGTCATGTGCAGCGTGTCTAGCAGTCTCCATCGTAGCATCGTACAGTATAGCAGTCTCCATATCAGCGCAAGAGTCATCGCGTCACGTAGCATCGTAGCAAGAGTCATCGAGTGTATCATGTGCAGTCGTACAGTACGTCACGTAGTCATGTGCAGCGTGTCTAGCAGTCTCCATCGTAGCATCGTACAGTATAGCAGTCTCCATATCAGCGCAAGAGTCATCGCGTCACGTAGCATCGTAGCAAGAGTCATCGAGTGTATCATGTGCAGTCGTACAGTACGTCACGTAGTCATGTGCAGCGTGTCTAGCAGTCTCCATCGTAGCATCGTACAGTATAGCAGTCTCCATATCAGCGCAAGAGTCATCGCGTCACGTAGCATCGTAGCAAGAGTCATCGAGTGTATCATGTGCAGTCGTACAGTACGTCACGTAGTCATGTGCAGCGTGTCTAGCAGTCTCCATCGTAGCATCGTACAGTATAGCAGTCTCCATATCAGCGCAAGAGTCATCGCGTCACGTAGCATCGTAGCAAGAGTCATCGAGTGTATCATGTGCAGTCGTACAGTACGTCACGTAGTCATGTGCAGCGTGTCTAGCAGTCTCCATCGTAGCATCGTACAGTATAGCAGTCTCCATATCCAGTTTTCTATGTCCTAGCCCACGTACAAATCGAAGTGCGAGGGGTCACAGTTTTCTATGTCCTAGCCCACGTACAAATCGAAGTGCGAGGGGTCACAGTTTTCTATGTCCTAGCCCACGTACAAATCGAAGTGCGAGGGGTCACAGTTTTCTATGTCCTAGCCCACGTACAAATCGAAGTGCGAGGGGTCACAGTTTTCTATGTCCTAGCCCACGTACAAATCGAAGTGCGAGGGGTCACAGTTTTCTATGTCCTAGCCCACGTACAAATCGAAGTGCGAGGGGTCACAGTTTTCTATGTCCTAGCCCACGTACAAATCGAAGTGCGAGGGGTCACAGTTTTCTATGTCCTAGCCCACGTACAAATCGAAGTGCGAGGGGTCACAGTTTTCTATGTCCTAGCCCACGTACAAATCGAAGTGCGAGGGGTCACAGTTTTCTATGTCCTAGCCCACGTACAAATCGAAGTGCGAGGGGTCACAGTTTTCTATGTCCTAGCCCACGTACAAATCGAAGTGCGAGGGGTCACAGTTTTCTATGTCCTAGCCCACGTACAAATCGAAGTGCGAGGGGTCACAGTTTTCTATGTCCTAGCCCACGTACAAATCGAAGTGCGAGGGGTCACAGTTTTCTATGTCCTAGCCCACGTACAAATCGAAGTGCGAGGGGTCACAGTTTTCTATGTCCTAGCCCACGTACAAATCGAAGTGCGAGGGGTCACAGTTTTCTATGTCCTAGCCCACGTACAAATCGAAGTGCGAGGGGTCACAGTTTTCTATGTCCTAGCCCACGTACAAATCGAAGTGCGAGGGGTCACAGTTTTCTATGTCCTAGCCCACGTACAAATCGAAGTGCGAGGGGTCACAGTTTTCTATGTCCTAGCCCACGTACAAATCGAAGTGCGAGGGGTCACAGTTTTCTATGTCCTAGCCCACGTACAAATCGAAGTGCGAGGGGTCACAGCTATGTCTTAGACGCATACTCGGAGTGCGATCACAGCTATGTCTTAGACGCATACTCGGAGTGCGATCACAGCTATGTCTTAGACGCATACTCGGAGTGCGATCACAGCTATGTCTTAGACGCATACTCGGAGTGCGATCACAGCTATGTCTTAGACGCATACTCGGAGTGCGATCACAGCTATGTCTTAGACGCATACTCGGAGTGCGATCACAGCTATGTCTTAGACGCATACTCGGAGTGCGATCACAGCTATGTCTTAGACGCATACTCGGAGTGCGATCACAGCTATGTCTTAGACGCATACTCGGAGTGCGATCACAGCTATGTCTTAGACGCATACTCGGAGTGCGATCACAGCTATGTCTTAGACGCATACTCGGAGTGCGATCACAGCTATGTCTTAGACGCATACTCGGAGTGCGATCAACGTACGTACGTACGTACGTACGTACGTACGTACGTACGTACGTACGTACGTACGTACGTACGTACGTACGTACGTACGTACGTACGTACGTACGTACGTACGTACGTACGTACGTACGTACGTACGTACGTACGTACGTACGTACGTACGTACGTACGTACGTACGTACGTACGTACGTACGTACGTACGTACGTACGTACGTACGTACGTACGTACGTACGTACGTACGTACGTACGTACGTACGT
>S1
TTTTTTCCCCCCAAAAAAGGGGGGTTTTTTCCCCCCAAAAAAGGGGGGTTTTTTCCCCCCAAAAAAGGGGGGTTTTTTTTTTTTTTTTTTTTTTTTTTTTTTTTTTTTCCCCCCCCCCCCCCCCCCCCCCCCCCCCCCCCCCCCAAAAAAAAAAAAAAAAAAAAAAAAAAAAAAAAAAAAGGGGGGGGGGGGGGGGGGGGGGGGGGGGGGGGGGGGTTTTTTTTTTTTTTTTTTTTTTTTTTTTTTTTTTTTCCCCCCCCCCCCCCCCCCCCCCCCCCCCCCCCCCCCAAAAAAAAAAAAAAAAAAAAAAAAAAAAAAAAAAAAGGGGGGGGGGGGGGGGGGGGGGGGGGGGGGGGGGGGTTTTTTTTTTTTTTTTTTTTTTTTTTTTTTTTTTTTCCCCCCCCCCCCCCCCCCCCCCCCCCCCCCCCCCCCAAAAAAAAAAAAAAAAAAAAAAAAAAAAAAAAAAAAGGGGGGGGGGGGGGGGGGGGGGGGGGGGGGGGGGGGTTTTTTTTTTTTTTTTTTTTTTTTTTTTTTTTTTTTCCCCCCCCCCCCCCCCCCCCCCCCCCCCCCCCCCCCAAAAAAAAAAAAAAAAAAAAAAAAAAAAAAAAAAAAGGGGGGGGGGGGGGGGGGGGGGGGGGGGGGGGGGGGTTTTTTTTTTTTTTTTTTTTTTTTTTTTTTTTTTTTCCCCCCCCCCCCCCCCCCCCCCCCCCCCCCCCCCCCAAAAAAAAAAAAAAAAAAAAAAAAAAAAAAAAAAAAGGGGGGGGGGGGGGGGGGGGGGGGGGGGGGGGGGGGTTTTTTTTTTTTTTTTTTTTTTTTTTTTTTTTTTTTCCCCCCCCCCCCCCCCCCCCCCCCCCCCCCCCCCCCAAAAAAAAAAAAAAAAAAAAAAAAAAAAAAAAAAAAGGGGGGGGGGGGGGGGGGGGGGGGGGGGGGGGGGGGTTTTTTTTTTTTTTTTTTTTTTTTTTTTTTTTTTTTCCCCCCCCCCCCCCCCCCCCCCCCCCCCCCCCCCCCAAAAAAAAAAAAAAAAAAAAAAAAAAAAAAAAAAAAGGGGGGGGGGGGGGGGGGGGGGGGGGGGGGGGGGGGTTTTTTTTTTTTTTTTTTTTTTTTTTTTTTTTTTTTCCCCCCCCCCCCCCCCCCCCCCCCCCCCCCCCCCCCAAAAAAAAAAAAAAAAAAAAAAAAAAAAAAAAAAAAGGGGGGGGGGGGGGGGGGGGGGGGGGGGGGGGGGGGTTTTTTTTTTTTTTTTTTTTTTTTTTTTTTTTTTTTCCCCCCCCCCCCCCCCCCCCCCCCCCCCCCCCCCCCAAAAAAAAAAAAAAAAAAAAAAAAAAAAAAAAAAAAGGGGGGGGGGGGGGGGGGGGGGGGGGGGGGGGGGGGTTTTTTTTTTTTTTTTTTTTTTTTTTTTTTTTTTTTCCCCCCCCCCCCCCCCCCCCCCCCCCCCCCCCCCCCAAAAAAAAAAAAAAAAAAAAAAAAAAAAAAAAAAAAGGGGGGGGGGGGGGGGGGGGGGGGGGGGGGGGGGGGTTTTTTTTTTTTTTTTTTTTTTTTTTTTTTTTTTTTCCCCCCCCCCCCCCCCCCCCCCCCCCCCCCCCCCCCAAAAAAAAAAAAAAAAAAAAAAAAAAAAAAAAAAAAGGGGGGGGGGGGGGGGGGGGGGGGGGGGGGGGGGGGTTTTTTTTTTTTCCCCCCCCCCCCAAAAAAAAAAAAGGGGGGGGGGGGTTTTTTTTTTTTCCCCCCCCCCCCAAAAAAAAAAAAGGGGGGGGGGGGTTTTTTTTTTTTCCCCCCCCCCCCAAAAAAAAAAAAGGGGGGGGGGGGTTTTTTTTTTTTCCCCCCCCCCCCAAAAAAAAAAAAGGGGGGGGGGGGTTTTTTTTTTTTCCCCCCCCCCCCAAAAAAAAAAAAGGGGGGGGGGGGTTTTTTTTTCCCCCCCCCAAAAAAAAAGGGGGGGGGTTTTTTTTTCCCCCCCCCAAAAAAAAAGGGGGGGGGTTTTTTTTTCCCCCCCCCAAAAAAAAAGGGGGGGGGTTTTTTTTTCCCCCCCCCAAAAAAAAAGGGGGGGGGTTTTTTTTTCCCCCCCCCAAAAAAAAAGGGGGGGGGTTTTTTTTTCCCCCCCCCAAAAAAAAAGGGGGGGGGTTTTTTTTTCCCCCCCCCAAAAAAAAAGGGGGGGGGTTTTTTTTTCCCCCCCCCAAAAAAAAAGGGGGGGGGTTTTTTTTTCCCCCCCCCAAAAAAAAAGGGGGGGGGTTTTTTTTTCCCCCCCCCAAAAAAAAAGGGGGGGGGTTTTTTTTTCCCCCCCCCAAAAAAAAAGGGGGGGGGTTTTTTTTTCCCCCCCCCAAAAAAAAAGGGGGGGGGTTTTTTTTTCCCCCCCCCAAAAAAAAAGGGGGGGGGTTTTTTTTTCCCCCCCCCAAAAAAAAAGGGGGGGGGTTTTTTTTTCCCCCCCCCAAAAAAAAAGGGGGGGGGACGTACGTACGTACGTACGTACGTACGTACGTACGTACGTACGTACGTACGTACGTACGTACGTACGTACGTACGTACGTACGTACGTACGT
>S2
CCAAGGTTAAGGTTCCGGTTCCAACCAAGGTTAAGGTTCCGGTTCCAACCAAGGTTAAGGTTCCGGTTCCAATTTTTTCCCCCCCCCCAAAAAAAAAAGGGGGGGGGGTTTTTTTTTTCCCCCCAAAAAAAAAAGGGGGGGGGGTTTTTTTTTTCCCCCCCCCCAAAAAAGGGGGGGGGGTTTTTTTTTTCCCCCCCCCCAAAAAAAAAAGGGGGGTTTTTTCCCCCCCCCCAAAAAAAAAAGGGGGGGGGGTTTTTTTTTTCCCCCCAAAAAAAAAAGGGGGGGGGGTTTTTTTTTTCCCCCCCCCCAAAAAAGGGGGGGGGGTTTTTTTTTTCCCCCCCCCCAAAAAAAAAAGGGGGGTTTTTTCCCCCCCCCCAAAAAAAAAAGGGGGGGGGGTTTTTTTTTTCCCCCCAAAAAAAAAAGGGGGGGGGGTTTTTTTTTTCCCCCCCCCCAAAAAAGGGGGGGGGGTTTTTTTTTTCCCCCCCCCCAAAAAAAAAAGGGGGGTTTTTTCCCCCCCCCCAAAAAAAAAAGGGGGGGGGGTTTTTTTTTTCCCCCCAAAAAAAAAAGGGGGGGGGGTTTTTTTTTTCCCCCCCCCCAAAAAAGGGGGGGGGGTTTTTTTTTTCCCCCCCCCCAAAAAAAAAAGGGGGGTTTTTTCCCCCCCCCCAAAAAAAAAAGGGGGGGGGGTTTTTTTTTTCCCCCCAAAAAAAAAAGGGGGGGGGGTTTTTTTTTTCCCCCCCCCCAAAAAAGGGGGGGGGGTTTTTTTTTTCCCCCCCCCCAAAAAAAAAAGGGGGGTTTTTTCCCCCCCCCCAAAAAAAAAAGGGGGGGGGGTTTTTTTTTTCCCCCCAAAAAAAAAAGGGGGGGGGGTTTTTTTTTTCCCCCCCCCCAAAAAAGGGGGGGGGGTTTTTTTTTTCCCCCCCCCCAAAAAAAAAAGGGGGGTTTTTTCCCCCCCCCCAAAAAAAAAAGGGGGGGGGGTTTTTTTTTTCCCCCCAAAAAAAAAAGGGGGGGGGGTTTTTTTTTTCCCCCCCCCCAAAAAAGGGGGGGGGGTTTTTTTTTTCCCCCCCCCCAAAAAAAAAAGGGGGGTTTTTTCCCCCCCCCCAAAAAAAAAAGGGGGGGGGGTTTTTTTTTTCCCCCCAAAAAAAAAAGGGGGGGGGGTTTTTTTTTTCCCCCCCCCCAAAAAAGGGGGGGGGGTTTTTTTTTTCCCCCCCCCCAAAAAAAAAAGGGGGGTTTTTTCCCCCCCCCCAAAAAAAAAAGGGGGGGGGGTTTTTTTTTTCCCCCCAAAAAAAAAAGGGGGGGGGGTTTTTTTTTTCCCCCCCCCCAAAAAAGGGGGGGGGGTTTTTTTTTTCCCCCCCCCCAAAAAAAAAAGGGGGGTTTTTTCCCCCCCCCCAAAAAAAAAAGGGGGGGGGGTTTTTTTTTTCCCCCCAAAAAAAAAAGGGGGGGGGGTTTTTTTTTTCCCCCCCCCCAAAAAAGGGGGGGGGGTTTTTTTTTTCCCCCCCCCCAAAAAAAAAAGGGGGGTTTTTTCCCCCCCCCCAAAAAAAAAAGGGGGGGGGGTTTTTTTTTTCCCCCCAAAAAAAAAAGGGGGGGGGGTTTTTTTTTTCCCCCCCCCCAAAAAAGGGGGGGGGGTTTTTTTTTTCCCCCCCCCCAAAAAAAAAAGGGGGGTTTTTTCCAAGGTTCCCCCCAAGGTTCCAAAAAAGGTTCCAAGGGGGGTTTTTTCCAAGGTTCCCCCCAAGGTTCCAAAAAAGGTTCCAAGGGGGGTTTTTTCCAAGGTTCCCCCCAAGGTTCCAAAAAAGGTTCCAAGGGGGGTTTTTTCCAAGGTTCCCCCCAAGGTTCCAAAAAAGGTTCCAAGGGGGGTTTTTTCCAAGGTTCCCCCCAAGGTTCCAAAAAAGGTTCCAAGGGGGGTTTCCAAGGTTCCCAAGGTTCCAAAGGTTCCAAGGGTTTCCAAGGTTCCCAAGGTTCCAAAGGTTCCAAGGGTTTCCAAGGTTCCCAAGGTTCCAAAGGTTCCAAGGGTTTCCAAGGTTCCCAAGGTTCCAAAGGTTCCAAGGGTTTCCAAGGTTCCCAAGGTTCCAAAGGTTCCAAGGGTTTCCAAGGTTCCCAAGGTTCCAAAGGTTCCAAGGGTTTCCAAGGTTCCCAAGGTTCCAAAGGTTCCAAGGGTTTCCAAGGTTCCCAAGGTTCCAAAGGTTCCAAGGGTTTCCAAGGTTCCCAAGGTTCCAAAGGTTCCAAGGGTTTCCAAGGTTCCCAAGGTTCCAAAGGTTCCAAGGGTTTCCAAGGTTCCCAAGGTTCCAAAGGTTCCAAGGGTTTCCAAGGTTCCCAAGGTTCCAAAGGTTCCAAGGGTTTCCAAGGTTCCCAAGGTTCCAAAGGTTCCAAGGGTTTCCAAGGTTCCCAAGGTTCCAAAGGTTCCAAGGGTTTCCAAGGTTCCCAAGGTTCCAAAGGTTCCAAGGGACGTACGTACGTACGTACGTACGTACGTACGTACGTACGTACGTACGTACGTACGTACGTACGTACGTACGTACGTACGTACGTACGTACGT
>S3
AGCGCAAGTGTACGTGTCCATATCAGCGCAAGTGTACGTGTCCATATCAGCGCAAGTGTACGTGTCCATATCCCAAGGTTCCAAAGGGTTCCCAAGGGTTCCCAAAGGTTCCAAAGGGTTAAGGTTTCCAAGGGTTTCCAAAGGTTCCCAAGGGTTTCCAAGGGTTCCGGTTTCCCAAGGTTCCCAAAGGTTTCCAAAGGTTTCCCAAGGTTCCAACCAAGGTTCCAAAGGGTTCCCAAGGGTTCCCAAAGGTTCCAAAGGGTTAAGGTTTCCAAGGGTTTCCAAAGGTTCCCAAGGGTTTCCAAGGGTTCCGGTTTCCCAAGGTTCCCAAAGGTTTCCAAAGGTTTCCCAAGGTTCCAACCAAGGTTCCAAAGGGTTCCCAAGGGTTCCCAAAGGTTCCAAAGGGTTAAGGTTTCCAAGGGTTTCCAAAGGTTCCCAAGGGTTTCCAAGGGTTCCGGTTTCCCAAGGTTCCCAAAGGTTTCCAAAGGTTTCCCAAGGTTCCAACCAAGGTTCCAAAGGGTTCCCAAGGGTTCCCAAAGGTTCCAAAGGGTTAAGGTTTCCAAGGGTTTCCAAAGGTTCCCAAGGGTTTCCAAGGGTTCCGGTTTCCCAAGGTTCCCAAAGGTTTCCAAAGGTTTCCCAAGGTTCCAACCAAGGTTCCAAAGGGTTCCCAAGGGTTCCCAAAGGTTCCAAAGGGTTAAGGTTTCCAAGGGTTTCCAAAGGTTCCCAAGGGTTTCCAAGGGTTCCGGTTTCCCAAGGTTCCCAAAGGTTTCCAAAGGTTTCCCAAGGTTCCAACCAAGGTTCCAAAGGGTTCCCAAGGGTTCCCAAAGGTTCCAAAGGGTTAAGGTTTCCAAGGGTTTCCAAAGGTTCCCAAGGGTTTCCAAGGGTTCCGGTTTCCCAAGGTTCCCAAAGGTTTCCAAAGGTTTCCCAAGGTTCCAACCAAGGTTCCAAAGGGTTCCCAAGGGTTCCCAAAGGTTCCAAAGGGTTAAGGTTTCCAAGGGTTTCCAAAGGTTCCCAAGGGTTTCCAAGGGTTCCGGTTTCCCAAGGTTCCCAAAGGTTTCCAAAGGTTTCCCAAGGTTCCAACCAAGGTTCCAAAGGGTTCCCAAGGGTTCCCAAAGGTTCCAAAGGGTTAAGGTTTCCAAGGGTTTCCAAAGGTTCCCAAGGGTTTCCAAGGGTTCCGGTTTCCCAAGGTTCCCAAAGGTTTCCAAAGGTTTCCCAAGGTTCCAACCAAGGTTCCAAAGGGTTCCCAAGGGTTCCCAAAGGTTCCAAAGGGTTAAGGTTTCCAAGGGTTTCCAAAGGTTCCCAAGGGTTTCCAAGGGTTCCGGTTTCCCAAGGTTCCCAAAGGTTTCCAAAGGTTTCCCAAGGTTCCAACCAAGGTTCCAAAGGGTTCCCAAGGGTTCCCAAAGGTTCCAAAGGGTTAAGGTTTCCAAGGGTTTCCAAAGGTTCCCAAGGGTTTCCAAGGGTTCCGGTTTCCCAAGGTTCCCAAAGGTTTCCAAAGGTTTCCCAAGGTTCCAACCAAGGTTCCAAAGGGTTCCCAAGGGTTCCCAAAGGTTCCAAAGGGTTAAGGTTTCCAAGGGTTTCCAAAGGTTCCCAAGGGTTTCCAAGGGTTCCGGTTTCCCAAGGTTCCCAAAGGTTTCCAAAGGTTTCCCAAGGTTCCAATTTCAGTCTATGTCTCCCAGCACGTACATCAAAGAGTGCGAGTCAGGGTTTCAGTCTATGTCTCCCAGCACGTACATCAAAGAGTGCGAGTCAGGGTTTCAGTCTATGTCTCCCAGCACGTACATCAAAGAGTGCGAGTCAGGGTTTCAGTCTATGTCTCCCAGCACGTACATCAAAGAGTGCGAGTCAGGGTTTCAGTCTATGTCTCCCAGCACGTACATCAAAGAGTGCGAGTCAGGGCAGTCTATGTCTAGCACGTACATCGAGTGCGAGTCACAGTCTATGTCTAGCACGTACATCGAGTGCGAGTCACAGTCTATGTCTAGCACGTACATCGAGTGCGAGTCACAGTCTATGTCTAGCACGTACATCGAGTGCGAGTCACAGTCTATGTCTAGCACGTACATCGAGTGCGAGTCACAGTCTATGTCTAGCACGTACATCGAGTGCGAGTCACAGTCTATGTCTAGCACGTACATCGAGTGCGAGTCACAGTCTATGTCTAGCACGTACATCGAGTGCGAGTCACAGTCTATGTCTAGCACGTACATCGAGTGCGAGTCACAGTCTATGTCTAGCACGTACATCGAGTGCGAGTCACAGTCTATGTCTAGCACGTACATCGAGTGCGAGTCACAGTCTATGTCTAGCACGTACATCGAGTGCGAGTCACAGTCTATGTCTAGCACGTACATCGAGTGCGAGTCACAGTCTATGTCTAGCACGTACATCGAGTGCGAGTCACAGTCTATGTCTAGCACGTACATCGAGTGCGAGTCAACGTACGTACGTACGTACGTACGTACGTACGTACGTACGTACGTACGTACGTACGTACGTACGTACGTACGTACGTACGTACGTACGTACGT
>S4
GAGCACGAGTATGCGTCTACATCTGAGCACGAGTATGCGTCTACATCTGAGCACGAGTATGCGTCTACATCTAGCGCAAGAGTCATCGCGTCACGTAGCATCGTAGCAAGAGTCATCGAGTGTATCATGTGCAGTCGTACAGTACGTCACGTAGTCATGTGCAGCGTGTCTAGCAGTCTCCATCGTAGCATCGTACAGTATAGCAGTCTCCATATCAGCGCAAGAGTCATCGCGTCACGTAGCATCGTAGCAAGAGTCATCGAGTGTATCATGTGCAGTCGTACAGTACGTCACGTAGTCATGTGCAGCGTGTCTAGCAGTCTCCATCGTAGCATCGTACAGTATAGCAGTCTCCATATCAGCGCAAGAGTCATCGCGTCACGTAGCATCGTAGCAAGAGTCATCGAGTGTATCATGTGCAGTCGTACAGTACGTCACGTAGTCATGTGCAGCGTGTCTAGCAGTCTCCATCGTAGCATCGTACAGTATAGCAGTCTCCATATCAGCGCAAGAGTCATCGCGTCACGTAGCATCGTAGCAAGAGTCATCGAGTGTATCATGTGCAGTCGTACAGTACGTCACGTAGTCATGTGCAGCGTGTCTAGCAGTCTCCATCGTAGCATCGTACAGTATAGCAGTCTCCATATCAGCGCAAGAGTCATCGCGTCACGTAGCATCGTAGCAAGAGTCATCGAGTGTATCATGTGCAGTCGTACAGTACGTCACGTAGTCATGTGCAGCGTGTCTAGCAGTCTCCATCGTAGCATCGTACAGTATAGCAGTCTCCATATCAGCGCAAGAGTCATCGCGTCACGTAGCATCGTAGCAAGAGTCATCGAGTGTATCATGTGCAGTCGTACAGTACGTCACGTAGTCATGTGCAGCGTGTCTAGCAGTCTCCATCGTAGCATCGTACAGTATAGCAGTCTCCATATCAGCGCAAGAGTCATCGCGTCACGTAGCATCGTAGCAAGAGTCATCGAGTGTATCATGTGCAGTCGTACAGTACGTCACGTAGTCATGTGCAGCGTGTCTAGCAGTCTCCATCGTAGCATCGTACAGTATAGCAGTCTCCATATCAGCGCAAGAGTCATCGCGTCACGTAGCATCGTAGCAAGAGTCATCGAGTGTATCATGTGCAGTCGTACAGTACGTCACGTAGTCATGTGCAGCGTGTCTAGCAGTCTCCATCGTAGCATCGTACAGTATAGCAGTCTCCATATCAGCGCAAGAGTCATCGCGTCACGTAGCATCGTAGCAAGAGTCATCGAGTGTATCATGTGCAGTCGTACAGTACGTCACGTAGTCATGTGCAGCGTGTCTAGCAGTCTCCATCGTAGCATCGTACAGTATAGCAGTCTCCATATCAGCGCAAGAGTCATCGCGTCACGTAGCATCGTAGCAAGAGTCATCGAGTGTATCATGTGCAGTCGTACAGTACGTCACGTAGTCATGTGCAGCGTGTCTAGCAGTCTCCATCGTAGCATCGTACAGTATAGCAGTCTCCATATCAGCGCAAGAGTCATCGCGTCACGTAGCATCGTAGCAAGAGTCATCGAGTGTATCATGTGCAGTCGTACAGTACGTCACGTAGTCATGTGCAGCGTGTCTAGCAGTCTCCATCGTAGCATCGTACAGTATAGCAGTCTCCATATCCAGTTTTCTATGTCCTAGCCCACGTACAAATCGAAGTGCGAGGGGTCACAGTTTTCTATGTCCTAGCCCACGTACAAATCGAAGTGCGAGGGGTCACAGTTTTCTATGTCCTAGCCCACGTACAAATCGAAGTGCGAGGGGTCACAGTTTTCTATGTCCTAGCCCACGTACAAATCGAAGTGCGAGGGGTCACAGTTTTCTATGTCCTAGCCCACGTACAAATCGAAGTGCGAGGGGTCACAGCTATGTCTTAGACGCATACTCGGAGTGCGATCACAGCTATGTCTTAGACGCATACTCGGAGTGCGATCACAGCTATGTCTTAGACGCATACTCGGAGTGCGATCACAGCTATGTCTTAGACGCATACTCGGAGTGCGATCACAGCTATGTCTTAGACGCATACTCGGAGTGCGATCACAGCTATGTCTTAGACGCATACTCGGAGTGCGATCACAGCTATGTCTTAGACGCATACTCGGAGTGCGATCACAGCTATGTCTTAGACGCATACTCGGAGTGCGATCACAGCTATGTCTTAGACGCATACTCGGAGTGCGATCACAGCTATGTCTTAGACGCATACTCGGAGTGCGATCACAGCTATGTCTTAGACGCATACTCGGAGTGCGATCACAGCTATGTCTTAGACGCATACTCGGAGTGCGATCACAGCTATGTCTTAGACGCATACTCGGAGTGCGATCACAGCTATGTCTTAGACGCATACTCGGAGTGCGATCACAGCTATGTCTTAGACGCATACTCGGAGTGCGATCAACGTACGTACGTACGTACGTACGTACGTACGTACGTACGTACGTACGTACGTACGTACGTACGTACGTACGTACGTACGTACGTACGTACGT
>S1
TTTTTTCCCCCCAAAAAAGGGGGGTTTTTTCCCCCCAAAAAAGGGGGGTTTTTTCCCCCCAAAAAAGGGGGGTTTTTTCCCCCCAAAAAAGGGGGGTTTTTTCCCCCCAAAAAAGGGGGGTTTTTTTTTTTTTTTTTTTTTTTTTTTTTTTTTTTTCCCCCCCCCCCCCCCCCCCCCCCCCCCCCCCCCCCCAAAAAAAAAAAAAAAAAAAAAAAAAAAAAAAAAAAAGGGGGGGGGGGGGGGGGGGGGGGGGGGGGGGGGGGGTTTTTTTTTTTTTTTTTTTTTTTTTTTTTTTTTTTTCCCCCCCCCCCCCCCCCCCCCCCCCCCCCCCCCCCCAAAAAAAAAAAAAAAAAAAAAAAAAAAAAAAAAAAAGGGGGGGGGGGGGGGGGGGGGGGGGGGGGGGGGGGGTTTTTTTTTTTTTTTTTTTTTTTTTTTTTTTTTTTTCCCCCCCCCCCCCCCCCCCCCCCCCCCCCCCCCCCCAAAAAAAAAAAAAAAAAAAAAAAAAAAAAAAAAAAAGGGGGGGGGGGGGGGGGGGGGGGGGGGGGGGGGGGGTTTTTTTTTTTTTTTTTTTTTTTTTTTTTTTTTTTTCCCCCCCCCCCCCCCCCCCCCCCCCCCCCCCCCCCCAAAAAAAAAAAAAAAAAAAAAAAAAAAAAAAAAAAAGGGGGGGGGGGGGGGGGGGGGGGGGGGGGGGGGGGGTTTTTTTTTTTTTTTTTTTTTTTTTTTTTTTTTTTTCCCCCCCCCCCCCCCCCCCCCCCCCCCCCCCCCCCCAAAAAAAAAAAAAAAAAAAAAAAAAAAAAAAAAAAAGGGGGGGGGGGGGGGGGGGGGGGGGGGGGGGGGGGGTTTTTTTTTTTTTTTTTTTTTTTTTTTTTTTTTTTTCCCCCCCCCCCCCCCCCCCCCCCCCCCCCCCCCCCCAAAAAAAAAAAAAAAAAAAAAAAAAAAAAAAAAAAAGGGGGGGGGGGGGGGGGGGGGGGGGGGGGGGGGGGGTTTTTTTTTTTTTTTTTTTTTTTTTTTTTTTTTTTTCCCCCCCCCCCCCCCCCCCCCCCCCCCCCCCCCCCCAAAAAAAAAAAAAAAAAAAAAAAAAAAAAAAAAAAAGGGGGGGGGGGGGGGGGGGGGGGGGGGGGGGGGGGGTTTTTTTTTTTTTTTTTTTTTTTTTTTTTTTTTTTTCCCCCCCCCCCCCCCCCCCCCCCCCCCCCCCCCCCCAAAAAAAAAAAAAAAAAAAAAAAAAAAAAAAAAAAAGGGGGGGGGGGGGGGGGGGGGGGGGGGGGGGGGGGGTTTTTTTTTTTTCCCCCCCCCCCCAAAAAAAAAAAAGGGGGGGGGGGGTTTTTTTTTTTTCCCCCCCCCCCCAAAAAAAAAAAAGGGGGGGGGGGGTTTTTTTTTTTTCCCCCCCCCCCCAAAAAAAAAAAAGGGGGGGGGGGGTTTTTTTTTTTTCCCCCCCCCCCCAAAAAAAAAAAAGGGGGGGGGGGGTTTTTTTTTTTTCCCCCCCCCCCCAAAAAAAAAAAAGGGGGGGGGGGGTTTTTTTTTTTTCCCCCCCCCCCCAAAAAAAAAAAAGGGGGGGGGGGGTTTTTTTTTTTTCCCCCCCCCCCCAAAAAAAAAAAAGGGGGGGGGGGGTTTTTTTTTTTTCCCCCCCCCCCCAAAAAAAAAAAAGGGGGGGGGGGGTTTTTTTTTTTTCCCCCCCCCCCCAAAAAAAAAAAAGGGGGGGGGGGGTTTTTTTTTTTTCCCCCCCCCCCCAAAAAAAAAAAAGGGGGGGGGGGGTTTTTTTTTCCCCCCCCCAAAAAAAAAGGGGGGGGGTTTTTTTTTCCCCCCCCCAAAAAAAAAGGGGGGGGGTTTTTTTTTCCCCCCCCCAAAAAAAAAGGGGGGGGGTTTTTTTTTCCCCCCCCCAAAAAAAAAGGGGGGGGGTTTTTTTTTCCCCCCCCCAAAAAAAAAGGGGGGGGGTTTTTTTTTCCCCCCCCCAAAAAAAAAGGGGGGGGGTTTTTTTTTCCCCCCCCCAAAAAAAAAGGGGGGGGGTTTTTTTTTCCCCCCCCCAAAAAAAAAGGGGGGGGGTTTTTTTTTCCCCCCCCCAAAAAAAAAGGGGGGGGGTTTTTTTTTCCCCCCCCCAAAAAAAAAGGGGGGGGGTTTTTTTTTCCCCCCCCCAAAAAAAAAGGGGGGGGGTTTTTTTTTCCCCCCCCCAAAAAAAAAGGGGGGGGGTTTTTTTTTCCCCCCCCCAAAAAAAAAGGGGGGGGGTTTTTTTTTCCCCCCCCCAAAAAAAAAGGGGGGGGGTTTTTTTTTCCCCCCCCCAAAAAAAAAGGGGGGGGGTTTTTTTTTCCCCCCCCCAAAAAAAAAGGGGGGGGGTTTTTTTTTCCCCCCCCCAAAAAAAAAGGGGGGGGGACGTACGTACGTACGTACGTACGTACGTACGTACGTACGTACGTACGTACGTACGTACGTACGTACGTACGTACGTACGTACGTACGTACGTACGTACGTACGTACGTACGTACGTACGTACGTACGTACGTACGTACGTACGTACGTACGTACGTACGTACGT
>S2
CCAAGGTTAAGGTTCCGGTTCCAACCAAGGTTAAGGTTCCGGTTCCAACCAAGGTTAAGGTTCCGGTTCCAACCAAGGTTAAGGTTCCGGTTCCAACCAAGGTTAAGGTTCCGGTTCCAATTTTTTCCCCCCCCCCAAAAAAAAAAGGGGGGGGGGTTTTTTTTTTCCCCCCAAAAAAAAAAGGGGGGGGGGTTTTTTTTTTCCCCCCCCCCAAAAAAGGGGGGGGGGTTTTTTTTTTCCCCCCCCCCAAAAAAAAAAGGGGGGTTTTTTCCCCCCCCCCAAAAAAAAAAGGGGGGGGGGTTTTTTTTTTCCCCCCAAAAAAAAAAGGGGGGGGGGTTTTTTTTTTCCCCCCCCCCAAAAAAGGGGGGGGGGTTTTTTTTTTCCCCCCCCCCAAAAAAAAAAGGGGGGTTTTTTCCCCCCCCCCAAAAAAAAAAGGGGGGGGGGTTTTTTTTTTCCCCCCAAAAAAAAAAGGGGGGGGGGTTTTTTTTTTCCCCCCCCCCAAAAAAGGGGGGGGGGTTTTTTTTTTCCCCCCCCCCAAAAAAAAAAGGGGGGTTTTTTCCCCCCCCCCAAAAAAAAAAGGGGGGGGGGTTTTTTTTTTCCCCCCAAAAAAAAAAGGGGGGGGGGTTTTTTTTTTCCCCCCCCCCAAAAAAGGGGGGGGGGTTTTTTTTTTCCCCCCCCCCAAAAAAAAAAGGGGGGTTTTTTCCCCCCCCCCAAAAAAAAAAGGGGGGGGGGTTTTTTTTTTCCCCCCAAAAAAAAAAGGGGGGGGGGTTTTTTTTTTCCCCCCCCCCAAAAAAGGGGGGGGGGTTTTTTTTTTCCCCCCCCCCAAAAAAAAAAGGGGGGTTTTTTCCCCCCCCCCAAAAAAAAAAGGGGGGGGGGTTTTTTTTTTCCCCCCAAAAAAAAAAGGGGGGGGGGTTTTTTTTTTCCCCCCCCCCAAAAAAGGGGGGGGGGTTTTTTTTTTCCCCCCCCCCAAAAAAAAAAGGGGGGTTTTTTCCCCCCCCCCAAAAAAAAAAGGGGGGGGGGTTTTTTTTTTCCCCCCAAAAAAAAAAGGGGGGGGGGTTTTTTTTTTCCCCCCCCCCAAAAAAGGGGGGGGGGTTTTTTTTTTCCCCCCCCCCAAAAAAAAAAGGGGGGTTTTTTCCCCCCCCCCAAAAAAAAAAGGGGGGGGGGTTTTTTTTTTCCCCCCAAAAAAAAAAGGGGGGGGGGTTTTTTTTTTCCCCCCCCCCAAAAAAGGGGGGGGGGTTTTTTTTTTCCCCCCCCCCAAAAAAAAAAGGGGGGTTTTTTCCAAGGTTCCCCCCAAGGTTCCAAAAAAGGTTCCAAGGGGGGTTTTTTCCAAGGTTCCCCCCAAGGTTCCAAAAAAGGTTCCAAGGGGGGTTTTTTCCAAGGTTCCCCCCAAGGTTCCAAAAAAGGTTCCAAGGGGGGTTTTTTCCAAGGTTCCCCCCAAGGTTCCAAAAAAGGTTCCAAGGGGGGTTTTTTCCAAGGTTCCCCCCAAGGTTCCAAAAAAGGTTCCAAGGGGGGTTTTTTCCAAGGTTCCCCCCAAGGTTCCAAAAAAGGTTCCAAGGGGGGTTTTTTCCAAGGTTCCCCCCAAGGTTCCAAAAAAGGTTCCAAGGGGGGTTTTTTCCAAGGTTCCCCCCAAGGTTCCAAAAAAGGTTCCAAGGGGGGTTTTTTCCAAGGTTCCCCCCAAGGTTCCAAAAAAGGTTCCAAGGGGGGTTTTTTCCAAGGTTCCCCCCAAGGTTCCAAAAAAGGTTCCAAGGGGGGTTTCCAAGGTTCCCAAGGTTCCAAAGGTTCCAAGGGTTTCCAAGGTTCCCAAGGTTCCAAAGGTTCCAAGGGTTTCCAAGGTTCCCAAGGTTCCAAAGGTTCCAAGGGTTTCCAAGGTTCCCAAGGTTCCAAAGGTTCCAAGGGTTTCCAAGGTTCCCAAGGTTCCAAAGGTTCCAAGGGTTTCCAAGGTTCCCAAGGTTCCAAAGGTTCCAAGGGTTTCCAAGGTTCCCAAGGTTCCAAAGGTTCCAAGGGTTTCCAAGGTTCCCAAGGTTCCAAAGGTTCCAAGGGTTTCCAAGGTTCCCAAGGTTCCAAAGGTTCCAAGGGTTTCCAAGGTTCCCAAGGTTCCAAAGGTTCCAAGGGTTTCCAAGGTTCCCAAGGTTCCAAAGGTTCCAAGGGTTTCCAAGGTTCCCAAGGTTCCAAAGGTTCCAAGGGTTTCCAAGGTTCCCAAGGTTCCAAAGGTTCCAAGGGTTTCCAAGGTTCCCAAGGTTCCAAAGGTTCCAAGGGTTTCCAAGGTTCCCAAGGTTCCAAAGGTTCCAAGGGTTTCCAAGGTTCCCAAGGTTCCAAAGGTTCCAAGGGTTTCCAAGGTTCCCAAGGTTCCAAAGGTTCCAAGGGACGTACGTACGTACGTACGTACGTACGTACGTACGTACGTACGTACGTACGTACGTACGTACGTACGTACGTACGTACGTACGTACGTACGTACGTACGTACGTACGTACGTACGTACGTACGTACGTACGTACGTACGTACGTACGTACGTACGTACGTACGT
>S3
AGCGCAAGTGTACGTGTCCATATCAGCGCAAGTGTACGTGTCCATATCAGCGCAAGTGTACGTGTCCATATCAGCGCAAGTGTACGTGTCCATATCAGCGCAAGTGTACGTGTCCATATCCCAAGGTTCCAAAGGGTTCCCAAGGGTTCCCAAAGGTTCCAAAGGGTTAAGGTTTCCAAGGGTTTCCAAAGGTTCCCAAGGGTTTCCAAGGGTTCCGGTTTCCCAAGGTTCCCAAAGGTTTCCAAAGGTTTCCCAAGGTTCCAACCAAGGTTCCAAAGGGTTCCCAAGGGTTCCCAAAGGTTCCAAAGGGTTAAGGTTTCCAAGGGTTTCCAAAGGTTCCCAAGGGTTTCCAAGGGTTCCGGTTTCCCAAGGTTCCCAAAGGTTTCCAAAGGTTTCCCAAGGTTCCAACCAAGGTTCCAAAGGGTTCCCAAGGGTTCCCAAAGGTTCCAAAGGGTTAAGGTTTCCAAGGGTTTCCAAAGGTTCCCAAGGGTTTCCAAGGGTTCCGGTTTCCCAAGGTTCCCAAAGGTTTCCAAAGGTTTCCCAAGGTTCCAACCAAGGTTCCAAAGGGTTCCCAAGGGTTCCCAAAGGTTCCAAAGGGTTAAGGTTTCCAAGGGTTTCCAAAGGTTCCCAAGGGTTTCCAAGGGTTCCGGTTTCCCAAGGTTCCCAAAGGTTTCCAAAGGTTTCCCAAGGTTCCAACCAAGGTTCCAAAGGGTTCCCAAGGGTTCCCAAAGGTTCCAAAGGGTTAAGGTTTCCAAGGGTTTCCAAAGGTTCCCAAGGGTTTCCAAGGGTTCCGGTTTCCCAAGGTTCCCAAAGGTTTCCAAAGGTTTCCCAAGGTTCCAACCAAGGTTCCAAAGGGTTCCCAAGGGTTCCCAAAGGTTCCAAAGGGTTAAGGTTTCCAAGGGTTTCCAAAGGTTCCCAAGGGTTTCCAAGGGTTCCGGTTTCCCAAGGTTCCCAAAGGTTTCCAAAGGTTTCCCAAGGTTCCAACCAAGGTTCCAAAGGGTTCCCAAGGGTTCCCAAAGGTTCCAAAGGGTTAAGGTTTCCAAGGGTTTCCAAAGGTTCCCAAGGGTTTCCAAGGGTTCCGGTTTCCCAAGGTTCCCAAAGGTTTCCAAAGGTTTCCCAAGGTTCCAACCAAGGTTCCAAAGGGTTCCCAAGGGTTCCCAAAGGTTCCAAAGGGTTAAGGTTTCCAAGGGTTTCCAAAGGTTCCCAAGGGTTTCCAAGGGTTCCGGTTTCCCAAGGTTCCCAAAGGTTTCCAAAGGTTTCCCAAGGTTCCAATTTCAGTCTATGTCTCCCAGCACGTACATCAAAGAGTGCGAGTCAGGGTTTCAGTCTATGTCTCCCAGCACGTACATCAAAGAGTGCGAGTCAGGGTTTCAGTCTATGTCTCCCAGCACGTACATCAAAGAGTGCGAGTCAGGGTTTCAGTCTATGTCTCCCAGCACGTACATCAAAGAGTGCGAGTCAGGGTTTCAGTCTATGTCTCCCAGCACGTACATCAAAGAGTGCGAGTCAGGGTTTCAGTCTATGTCTCCCAGCACGTACATCAAAGAGTGCGAGTCAGGGTTTCAGTCTATGTCTCCCAGCACGTACATCAAAGAGTGCGAGTCAGGGTTTCAGTCTATGTCTCCCAGCACGTACATCAAAGAGTGCGAGTCAGGGTTTCAGTCTATGTCTCCCAGCACGTACATCAAAGAGTGCGAGTCAGGGTTTCAGTCTATGTCTCCCAGCACGTACATCAAAGAGTGCGAGTCAGGGCAGTCTATGTCTAGCACGTACATCGAGTGCGAGTCACAGTCTATGTCTAGCACGTACATCGAGTGCGAGTCACAGTCTATGTCTAGCACGTACATCGAGTGCGAGTCACAGTCTATGTCTAGCACGTACATCGAGTGCGAGTCACAGTCTATGTCTAGCACGTACATCGAGTGCGAGTCACAGTCTATGTCTAGCACGTACATCGAGTGCGAGTCACAGTCTATGTCTAGCACGTACATCGAGTGCGAGTCACAGTCTATGTCTAGCACGTACATCGAGTGCGAGTCACAGTCTATGTCTAGCACGTACATCGAGTGCGAGTCACAGTCTATGTCTAGCACGTACATCGAGTGCGAGTCACAGTCTATGTCTAGCACGTACATCGAGTGCGAGTCACAGTCTATGTCTAGCACGTACATCGAGTGCGAGTCACAGTCTATGTCTAGCACGTACATCGAGTGCGAGTCACAGTCTATGTCTAGCACGTACATCGAGTGCGAGTCACAGTCTATGTCTAGCACGTACATCGAGTGCGAGTCACAGTCTATGTCTAGCACGTACATCGAGTGCGAGTCACAGTCTATGTCTAGCACGTACATCGAGTGCGAGTCAACGTACGTACGTACGTACGTACGTACGTACGTACGTACGTACGTACGTACGTACGTACGTACGTACGTACGTACGTACGTACGTACGTACGTACGTACGTACGTACGTACGTACGTACGTACGTACGTACGTACGTACGTACGTACGTACGTACGTACGTACGT
>S4
GAGCACGAGTATGCGTCTACATCTGAGCACGAGTATGCGTCTACATCTGAGCACGAGTATGCGTCTACATCTGAGCACGAGTATGCGTCTACATCTGAGCACGAGTATGCGTCTACATCTAGCGCAAGAGTCATCGCGTCACGTAGCATCGTAGCAAGAGTCATCGAGTGTATCATGTGCAGTCGTACAGTACGTCACGTAGTCATGTGCAGCGTGTCTAGCAGTCTCCATCGTAGCATCGTACAGTATAGCAGTCTCCATATCAGCGCAAGAGTCATCGCGTCACGTAGCATCGTAGCAAGAGTCATCGAGTGTATCATGTGCAGTCGTACAGTACGTCACGTAGTCATGTGCAGCGTGTCTAGCAGTCTCCATCGTAGCATCGTACAGTATAGCAGTCTCCATATCAGCGCAAGAGTCATCGCGTCACGTAGCATCGTAGCAAGAGTCATCGAGTGTATCATGTGCAGTCGTACAGTACGTCACGTAGTCATGTGCAGCGTGTCTAGCAGTCTCCATCGTAGCATCGTACAGTATAGCAGTCTCCATATCAGCGCAAGAGTCATCGCGTCACGTAGCATCGTAGCAAGAGTCATCGAGTGTATCATGTGCAGTCGTACAGTACGTCACGTAGTCATGTGCAGCGTGTCTAGCAGTCTCCATCGTAGCATCGTACAGTATAGCAGTCTCCATATCAGCGCAAGAGTCATCGCGTCACGTAGCATCGTAGCAAGAGTCATCGAGTGTATCATGTGCAGTCGTACAGTACGTCACGTAGTCATGTGCAGCGTGTCTAGCAGTCTCCATCGTAGCATCGTACAGTATAGCAGTCTCCATATCAGCGCAAGAGTCATCGCGTCACGTAGCATCGTAGCAAGAGTCATCGAGTGTATCATGTGCAGTCGTACAGTACGTCACGTAGTCATGTGCAGCGTGTCTAGCAGTCTCCATCGTAGCATCGTACAGTATAGCAGTCTCCATATCAGCGCAAGAGTCATCGCGTCACGTAGCATCGTAGCAAGAGTCATCGAGTGTATCATGTGCAGTCGTACAGTACGTCACGTAGTCATGTGCAGCGTGTCTAGCAGTCTCCATCGTAGCATCGTACAGTATAGCAGTCTCCATATCAGCGCAAGAGTCATCGCGTCACGTAGCATCGTAGCAAGAGTCATCGAGTGTATCATGTGCAGTCGTACAGTACGTCACGTAGTCATGTGCAGCGTGTCTAGCAGTCTCCATCGTAGCATCGTACAGTATAGCAGTCTCCATATCCAGTTTTCTATGTCCTAGCCCACGTACAAATCGAAGTGCGAGGGGTCACAGTTTTCTATGTCCTAGCCCACGTACAAATCGAAGTGCGAGGGGTCACAGTTTTCTATGTCCTAGCCCACGTACAAATCGAAGTGCGAGGGGTCACAGTTTTCTATGTCCTAGCCCACGTACAAATCGAAGTGCGAGGGGTCACAGTTTTCTATGTCCTAGCCCACGTACAAATCGAAGTGCGAGGGGTCACAGTTTTCTATGTCCTAGCCCACGTACAAATCGAAGTGCGAGGGGTCACAGTTTTCTATGTCCTAGCCCACGTACAAATCGAAGTGCGAGGGGTCACAGTTTTCTATGTCCTAGCCCACGTACAAATCGAAGTGCGAGGGGTCACAGTTTTCTATGTCCTAGCCCACGTACAAATCGAAGTGCGAGGGGTCACAGTTTTCTATGTCCTAGCCCACGTACAAATCGAAGTGCGAGGGGTCACAGCTATGTCTTAGACGCATACTCGGAGTGCGATCACAGCTATGTCTTAGACGCATACTCGGAGTGCGATCACAGCTATGTCTTAGACGCATACTCGGAGTGCGATCACAGCTATGTCTTAGACGCATACTCGGAGTGCGATCACAGCTATGTCTTAGACGCATACTCGGAGTGCGATCACAGCTATGTCTTAGACGCATACTCGGAGTGCGATCACAGCTATGTCTTAGACGCATACTCGGAGTGCGATCACAGCTATGTCTTAGACGCATACTCGGAGTGCGATCACAGCTATGTCTTAGACGCATACTCGGAGTGCGATCACAGCTATGTCTTAGACGCATACTCGGAGTGCGATCACAGCTATGTCTTAGACGCATACTCGGAGTGCGATCACAGCTATGTCTTAGACGCATACTCGGAGTGCGATCACAGCTATGTCTTAGACGCATACTCGGAGTGCGATCACAGCTATGTCTTAGACGCATACTCGGAGTGCGATCACAGCTATGTCTTAGACGCATACTCGGAGTGCGATCACAGCTATGTCTTAGACGCATACTCGGAGTGCGATCACAGCTATGTCTTAGACGCATACTCGGAGTGCGATCAACGTACGTACGTACGTACGTACGTACGTACGTACGTACGTACGTACGTACGTACGTACGTACGTACGTACGTACGTACGTACGTACGTACGTACGTACGTACGTACGTACGTACGTACGTACGTACGTACGTACGTACGTACGTACGTACGTACGTACGTACGT
>S1
TTTTTTCCCCCCAAAAAAGGGGGGTTTTTTCCCCCCAAAAAAGGGGGGTTTTTTCCCCCCAAAAAAGGGGGGTTTTTTTTTTTTTTTTTTTTTTTTTTTTTTTTTTTTCCCCCCCCCCCCCCCCCCCCCCCCCCCCCCCCCCCCAAAAAAAAAAAAAAAAAAAAAAAAAAAAAAAAAAAAGGGGGGGGGGGGGGGGGGGGGGGGGGGGGGGGGGGGTTTTTTTTTTTTTTTTTTTTTTTTTTTTTTTTTTTTCCCCCCCCCCCCCCCCCCCCCCCCCCCCCCCCCCCCAAAAAAAAAAAAAAAAAAAAAAAAAAAAAAAAAAAAGGGGGGGGGGGGGGGGGGGGGGGGGGGGGGGGGGGGTTTTTTTTTTTTTTTTTTTTTTTTTTTTTTTTTTTTCCCCCCCCCCCCCCCCCCCCCCCCCCCCCCCCCCCCAAAAAAAAAAAAAAAAAAAAAAAAAAAAAAAAAAAAGGGGGGGGGGGGGGGGGGGGGGGGGGGGGGGGGGGGTTTTTTTTTTTTTTTTTTTTTTTTTTTTTTTTTTTTCCCCCCCCCCCCCCCCCCCCCCCCCCCCCCCCCCCCAAAAAAAAAAAAAAAAAAAAAAAAAAAAAAAAAAAAGGGGGGGGGGGGGGGGGGGGGGGGGGGGGGGGGGGGTTTTTTTTTTTTTTTTTTTTTTTTTTTTTTTTTTTTCCCCCCCCCCCCCCCCCCCCCCCCCCCCCCCCCCCCAAAAAAAAAAAAAAAAAAAAAAAAAAAAAAAAAAAAGGGGGGGGGGGGGGGGGGGGGGGGGGGGGGGGGGGGTTTTTTTTTTTTTTTTTTTTTTTTTTTTTTTTTTTTCCCCCCCCCCCCCCCCCCCCCCCCCCCCCCCCCCCCAAAAAAAAAAAAAAAAAAAAAAAAAAAAAAAAAAAAGGGGGGGGGGGGGGGGGGGGGGGGGGGGGGGGGGGGTTTTTTTTTTTTTTTTTTTTTTTTTTTTTTTTTTTTCCCCCCCCCCCCCCCCCCCCCCCCCCCCCCCCCCCCAAAAAAAAAAAAAAAAAAAAAAAAAAAAAAAAAAAAGGGGGGGGGGGGGGGGGGGGGGGGGGGGGGGGGGGGTTTTTTTTTTTTTTTTTTTTTTTTTTTTTTTTTTTTCCCCCCCCCCCCCCCCCCCCCCCCCCCCCCCCCCCCAAAAAAAAAAAAAAAAAAAAAAAAAAAAAAAAAAAAGGGGGGGGGGGGGGGGGGGGGGGGGGGGGGGGGGGGTTTTTTTTTTTTTTTTTTTTTTTTTTTTTTTTTTTTCCCCCCCCCCCCCCCCCCCCCCCCCCCCCCCCCCCCAAAAAAAAAAAAAAAAAAAAAAAAAAAAAAAAAAAAGGGGGGGGGGGGGGGGGGGGGGGGGGGGGGGGGGGGTTTTTTTTTTTTTTTTTTTTTTTTTTTTTTTTTTTTCCCCCCCCCCCCCCCCCCCCCCCCCCCCCCCCCCCCAAAAAAAAAAAAAAAAAAAAAAAAAAAAAAAAAAAAGGGGGGGGGGGGGGGGGGGGGGGGGGGGGGGGGGGGTTTTTTTTTTTTCCCCCCCCCCCCAAAAAAAAAAAAGGGGGGGGGGGGTTTTTTTTTTTTCCCCCCCCCCCCAAAAAAAAAAAAGGGGGGGGGGGGTTTTTTTTTTTTCCCCCCCCCCCCAAAAAAAAAAAAGGGGGGGGGGGGTTTTTTTTTTTTCCCCCCCCCCCCAAAAAAAAAAAAGGGGGGGGGGGGTTTTTTTTTTTTCCCCCCCCCCCCAAAAAAAAAAAAGGGGGGGGGGGGTTTTTTTTTCCCCCCCCCAAAAAAAAAGGGGGGGGGTTTTTTTTTCCCCCCCCCAAAAAAAAAGGGGGGGGGTTTTTTTTTCCCCCCCCCAAAAAAAAAGGGGGGGGGTTTTTTTTTCCCCCCCCCAAAAAAAAAGGGGGGGGGTTTTTTTTTCCCCCCCCCAAAAAAAAAGGGGGGGGGTTTTTTTTTCCCCCCCCCAAAAAAAAAGGGGGGGGGTTTTTTTTTCCCCCCCCCAAAAAAAAAGGGGGGGGGTTTTTTTTTCCCCCCCCCAAAAAAAAAGGGGGGGGGTTTTTTTTTCCCCCCCCCAAAAAAAAAGGGGGGGGGTTTTTTTTTCCCCCCCCCAAAAAAAAAGGGGGGGGGTTTTTTTTTCCCCCCCCCAAAAAAAAAGGGGGGGGGTTTTTTTTTCCCCCCCCCAAAAAAAAAGGGGGGGGGTTTTTTTTTCCCCCCCCCAAAAAAAAAGGGGGGGGGTTTTTTTTTCCCCCCCCCAAAAAAAAAGGGGGGGGGTTTTTTTTTCCCCCCCCCAAAAAAAAAGGGGGGGGGTTTTTTTTTCCCCCCCCCAAAAAAAAAGGGGGGGGGTTTTTTTTTCCCCCCCCCAAAAAAAAAGGGGGGGGGACGTACGTACGTACGTACGTACGTACGTACGTACGTACGTACGTACGTACGTACGTACGTACGTACGTACGTACGTACGTACGTACGTACGTACGTACGTACGTACGTACGTACGTACGTACGTACGTACGTACGTACGTACGTACGTACGTACGTACGTACGT
>S2
CCAAGGTTAAGGTTCCGGTTCCAACCAAGGTTAAGGTTCCGGTTCCAACCAAGGTTAAGGTTCCGGTTCCAATTTTTTCCCCCCCCCCAAAAAAAAAAGGGGGGGGGGTTTTTTTTTTCCCCCCAAAAAAAAAAGGGGGGGGGGTTTTTTTTTTCCCCCCCCCCAAAAAAGGGGGGGGGGTTTTTTTTTTCCCCCCCCCCAAAAAAAAAAGGGGGGTTTTTTCCCCCCCCCCAAAAAAAAAAGGGGGGGGGGTTTTTTTTTTCCCCCCAAAAAAAAAAGGGGGGGGGGTTTTTTTTTTCCCCCCCCCCAAAAAAGGGGGGGGGGTTTTTTTTTTCCCCCCCCCCAAAAAAAAAAGGGGGGTTTTTTCCCCCCCCCCAAAAAAAAAAGGGGGGGGGGTTTTTTTTTTCCCCCCAAAAAAAAAAGGGGGGGGGGTTTTTTTTTTCCCCCCCCCCAAAAAAGGGGGGGGGGTTTTTTTTTTCCCCCCCCCCAAAAAAAAAAGGGGGGTTTTTTCCCCCCCCCCAAAAAAAAAAGGGGGGGGGGTTTTTTTTTTCCCCCCAAAAAAAAAAGGGGGGGGGGTTTTTTTTTTCCCCCCCCCCAAAAAAGGGGGGGGGGTTTTTTTTTTCCCCCCCCCCAAAAAAAAAAGGGGGGTTTTTTCCCCCCCCCCAAAAAAAAAAGGGGGGGGGGTTTTTTTTTTCCCCCCAAAAAAAAAAGGGGGGGGGGTTTTTTTTTTCCCCCCCCCCAAAAAAGGGGGGGGGGTTTTTTTTTTCCCCCCCCCCAAAAAAAAAAGGGGGGTTTTTTCCCCCCCCCCAAAAAAAAAAGGGGGGGGGGTTTTTTTTTTCCCCCCAAAAAAAAAAGGGGGGGGGGTTTTTTTTTTCCCCCCCCCCAAAAAAGGGGGGGGGGTTTTTTTTTTCCCCCCCCCCAAAAAAAAAAGGGGGGTTTTTTCCCCCCCCCCAAAAAAAAAAGGGGGGGGGGTTTTTTTTTTCCCCCCAAAAAAAAAAGGGGGGGGGGTTTTTTTTTTCCCCCCCCCCAAAAAAGGGGGGGGGGTTTTTTTTTTCCCCCCCCCCAAAAAAAAAAGGGGGGTTTTTTCCCCCCCCCCAAAAAAAAAAGGGGGGGGGGTTTTTTTTTTCCCCCCAAAAAAAAAAGGGGGGGGGGTTTTTTTTTTCCCCCCCCCCAAAAAAGGGGGGGGGGTTTTTTTTTTCCCCCCCCCCAAAAAAAAAAGGGGGGTTTTTTCCCCCCCCCCAAAAAAAAAAGGGGGGGGGGTTTTTTTTTTCCCCCCAAAAAAAAAAGGGGGGGGGGTTTTTTTTTTCCCCCCCCCCAAAAAAGGGGGGGGGGTTTTTTTTTTCCCCCCCCCCAAAAAAAAAAGGGGGGTTTTTTCCCCCCCCCCAAAAAAAAAAGGGGGGGGGGTTTTTTTTTTCCCCCCAAAAAAAAAAGGGGGGGGGGTTTTTTTTTTCCCCCCCCCCAAAAAAGGGGGGGGGGTTTTTTTTTTCCCCCCCCCCAAAAAAAAAAGGGGGGTTTTTTCCAAGGTTCCCCCCAAGGTTCCAAAAAAGGTTCCAAGGGGGGTTTTTTCCAAGGTTCCCCCCAAGGTTCCAAAAAAGGTTCCAAGGGGGGTTTTTTCCAAGGTTCCCCCCAAGGTTCCAAAAAAGGTTCCAAGGGGGGTTTTTTCCAAGGTTCCCCCCAAGGTTCCAAAAAAGGTTCCAAGGGGGGTTTTTTCCAAGGTTCCCCCCAAGGTTCCAAAAAAGGTTCCAAGGGGGGTTTCCAAGGTTCCCAAGGTTCCAAAGGTTCCAAGGGTTTCCAAGGTTCCCAAGGTTCCAAAGGTTCCAAGGGTTTCCAAGGTTCCCAAGGTTCCAAAGGTTCCAAGGGTTTCCAAGGTTCCCAAGGTTCCAAAGGTTCCAAGGGTTTCCAAGGTTCCCAAGGTTCCAAAGGTTCCAAGGGTTTCCAAGGTTCCCAAGGTTCCAAAGGTTCCAAGGGTTTCCAAGGTTCCCAAGGTTCCAAAGGTTCCAAGGGTTTCCAAGGTTCCCAAGGTTCCAAAGGTTCCAAGGGTTTCCAAGGTTCCCAAGGTTCCAAAGGTTCCAAGGGTTTCCAAGGTTCCCAAGGTTCCAAAGGTTCCAAGGGTTTCCAAGGTTCCCAAGGTTCCAAAGGTTCCAAGGGTTTCCAAGGTTCCCAAGGTTCCAAAGGTTCCAAGGGTTTCCAAGGTTCCCAAGGTTCCAAAGGTTCCAAGGGTTTCCAAGGTTCCCAAGGTTCCAAAGGTTCCAAGGGTTTCCAAGGTTCCCAAGGTTCCAAAGGTTCCAAGGGTTTCCAAGGTTCCCAAGGTTCCAAAGGTTCCAAGGGTTTCCAAGGTTCCCAAGGTTCCAAAGGTTCCAAGGGACGTACGTACGTACGTACGTACGTACGTACGTACGTACGTACGTACGTACGTACGTACGTACGTACGTACGTACGTACGTACGTACGTACGTACGTACGTACGTACGTACGTACGTACGTACGTACGTACGTACGTACGTACGTACGTACGTACGTACGTACGT
>S3
AGCGCAAGTGTACGTGTCCATATCAGCGCAAGTGTACGTGTCCATATCAGCGCAAGTGTACGTGTCCATATCCCAAGGTTCCAAAGGGTTCCCAAGGGTTCCCAAAGGTTCCAAAGGGTTAAGGTTTCCAAGGGTTTCCAAAGGTTCCCAAGGGTTTCCAAGGGTTCCGGTTTCCCAAGGTTCCCAAAGGTTTCCAAAGGTTTCCCAAGGTTCCAACCAAGGTTCCAAAGGGTTCCCAAGGGTTCCCAAAGGTTCCAAAGGGTTAAGGTTTCCAAGGGTTTCCAAAGGTTCCCAAGGGTTTCCAAGGGTTCCGGTTTCCCAAGGTTCCCAAAGGTTTCCAAAGGTTTCCCAAGGTTCCAACCAAGGTTCCAAAGGGTTCCCAAGGGTTCCCAAAGGTTCCAAAGGGTTAAGGTTTCCAAGGGTTTCCAAAGGTTCCCAAGGGTTTCCAAGGGTTCCGGTTTCCCAAGGTTCCCAAAGGTTTCCAAAGGTTTCCCAAGGTTCCAACCAAGGTTCCAAAGGGTTCCCAAGGGTTCCCAAAGGTTCCAAAGGGTTAAGGTTTCCAAGGGTTTCCAAAGGTTCCCAAGGGTTTCCAAGGGTTCCGGTTTCCCAAGGTTCCCAAAGGTTTCCAAAGGTTTCCCAAGGTTCCAACCAAGGTTCCAAAGGGTTCCCAAGGGTTCCCAAAGGTTCCAAAGGGTTAAGGTTTCCAAGGGTTTCCAAAGGTTCCCAAGGGTTTCCAAGGGTTCCGGTTTCCCAAGGTTCCCAAAGGTTTCCAAAGGTTTCCCAAGGTTCCAACCAAGGTTCCAAAGGGTTCCCAAGGGTTCCCAAAGGTTCCAAAGGGTTAAGGTTTCCAAGGGTTTCCAAAGGTTCCCAAGGGTTTCCAAGGGTTCCGGTTTCCCAAGGTTCCCAAAGGTTTCCAAAGGTTTCCCAAGGTTCCAACCAAGGTTCCAAAGGGTTCCCAAGGGTTCCCAAAGGTTCCAAAGGGTTAAGGTTTCCAAGGGTTTCCAAAGGTTCCCAAGGGTTTCCAAGGGTTCCGGTTTCCCAAGGTTCCCAAAGGTTTCCAAAGGTTTCCCAAGGTTCCAACCAAGGTTCCAAAGGGTTCCCAAGGGTTCCCAAAGGTTCCAAAGGGTTAAGGTTTCCAAGGGTTTCCAAAGGTTCCCAAGGGTTTCCAAGGGTTCCGGTTTCCCAAGGTTCCCAAAGGTTTCCAAAGGTTTCCCAAGGTTCCAACCAAGGTTCCAAAGGGTTCCCAAGGGTTCCCAAAGGTTCCAAAGGGTTAAGGTTTCCAAGGGTTTCCAAAGGTTCCCAAGGGTTTCCAAGGGTTCCGGTTTCCCAAGGTTCCCAAAGGTTTCCAAAGGTTTCCCAAGGTTCCAACCAAGGTTCCAAAGGGTTCCCAAGGGTTCCCAAAGGTTCCAAAGGGTTAAGGTTTCCAAGGGTTTCCAAAGGTTCCCAAGGGTTTCCAAGGGTTCCGGTTTCCCAAGGTTCCCAAAGGTTTCCAAAGGTTTCCCAAGGTTCCAATTTCAGTCTATGTCTCCCAGCACGTACATCAAAGAGTGCGAGTCAGGGTTTCAGTCTATGTCTCCCAGCACGTACATCAAAGAGTGCGAGTCAGGGTTTCAGTCTATGTCTCCCAGCACGTACATCAAAGAGTGCGAGTCAGGGTTTCAGTCTATGTCTCCCAGCACGTACATCAAAGAGTGCGAGTCAGGGTTTCAGTCTATGTCTCCCAGCACGTACATCAAAGAGTGCGAGTCAGGGCAGTCTATGTCTAGCACGTACATCGAGTGCGAGTCACAGTCTATGTCTAGCACGTACATCGAGTGCGAGTCACAGTCTATGTCTAGCACGTACATCGAGTGCGAGTCACAGTCTATGTCTAGCACGTACATCGAGTGCGAGTCACAGTCTATGTCTAGCACGTACATCGAGTGCGAGTCACAGTCTATGTCTAGCACGTACATCGAGTGCGAGTCACAGTCTATGTCTAGCACGTACATCGAGTGCGAGTCACAGTCTATGTCTAGCACGTACATCGAGTGCGAGTCACAGTCTATGTCTAGCACGTACATCGAGTGCGAGTCACAGTCTATGTCTAGCACGTACATCGAGTGCGAGTCACAGTCTATGTCTAGCACGTACATCGAGTGCGAGTCACAGTCTATGTCTAGCACGTACATCGAGTGCGAGTCACAGTCTATGTCTAGCACGTACATCGAGTGCGAGTCACAGTCTATGTCTAGCACGTACATCGAGTGCGAGTCACAGTCTATGTCTAGCACGTACATCGAGTGCGAGTCACAGTCTATGTCTAGCACGTACATCGAGTGCGAGTCACAGTCTATGTCTAGCACGTACATCGAGTGCGAGTCAACGTACGTACGTACGTACGTACGTACGTACGTACGTACGTACGTACGTACGTACGTACGTACGTACGTACGTACGTACGTACGTACGTACGTACGTACGTACGTACGTACGTACGTACGTACGTACGTACGTACGTACGTACGTACGTACGTACGTACGTACGT
>S4
GAGCACGAGTATGCGTCTACATCTGAGCACGAGTATGCGTCTACATCTGAGCACGAGTATGCGTCTACATCTAGCGCAAGAGTCATCGCGTCACGTAGCATCGTAGCAAGAGTCATCGAGTGTATCATGTGCAGTCGTACAGTACGTCACGTAGTCATGTGCAGCGTGTCTAGCAGTCTCCATCGTAGCATCGTACAGTATAGCAGTCTCCATATCAGCGCAAGAGTCATCGCGTCACGTAGCATCGTAGCAAGAGTCATCGAGTGTATCATGTGCAGTCGTACAGTACGTCACGTAGTCATGTGCAGCGTGTCTAGCAGTCTCCATCGTAGCATCGTACAGTATAGCAGTCTCCATATCAGCGCAAGAGTCATCGCGTCACGTAGCATCGTAGCAAGAGTCATCGAGTGTATCATGTGCAGTCGTACAGTACGTCACGTAGTCATGTGCAGCGTGTCTAGCAGTCTCCATCGTAGCATCGTACAGTATAGCAGTCTCCATATCAGCGCAAGAGTCATCGCGTCACGTAGCATCGTAGCAAGAGTCATCGAGTGTATCATGTGCAGTCGTACAGTACGTCACGTAGTCATGTGCAGCGTGTCTAGCAGTCTCCATCGTAGCATCGTACAGTATAGCAGTCTCCATATCAGCGCAAGAGTCATCGCGTCACGTAGCATCGTAGCAAGAGTCATCGAGTGTATCATGTGCAGTCGTACAGTACGTCACGTAGTCATGTGCAGCGTGTCTAGCAGTCTCCATCGTAGCATCGTACAGTATAGCAGTCTCCATATCAGCGCAAGAGTCATCGCGTCACGTAGCATCGTAGCAAGAGTCATCGAGTGTATCATGTGCAGTCGTACAGTACGTCACGTAGTCATGTGCAGCGTGTCTAGCAGTCTCCATCGTAGCATCGTACAGTATAGCAGTCTCCATATCAGCGCAAGAGTCATCGCGTCACGTAGCATCGTAGCAAGAGTCATCGAGTGTATCATGTGCAGTCGTACAGTACGTCACGTAGTCATGTGCAGCGTGTCTAGCAGTCTCCATCGTAGCATCGTACAGTATAGCAGTCTCCATATCAGCGCAAGAGTCATCGCGTCACGTAGCATCGTAGCAAGAGTCATCGAGTGTATCATGTGCAGTCGTACAGTACGTCACGTAGTCATGTGCAGCGTGTCTAGCAGTCTCCATCGTAGCATCGTACAGTATAGCAGTCTCCATATCAGCGCAAGAGTCATCGCGTCACGTAGCATCGTAGCAAGAGTCATCGAGTGTATCATGTGCAGTCGTACAGTACGTCACGTAGTCATGTGCAGCGTGTCTAGCAGTCTCCATCGTAGCATCGTACAGTATAGCAGTCTCCATATCAGCGCAAGAGTCATCGCGTCACGTAGCATCGTAGCAAGAGTCATCGAGTGTATCATGTGCAGTCGTACAGTACGTCACGTAGTCATGTGCAGCGTGTCTAGCAGTCTCCATCGTAGCATCGTACAGTATAGCAGTCTCCATATCCAGTTTTCTATGTCCTAGCCCACGTACAAATCGAAGTGCGAGGGGTCACAGTTTTCTATGTCCTAGCCCACGTACAAATCGAAGTGCGAGGGGTCACAGTTTTCTATGTCCTAGCCCACGTACAAATCGAAGTGCGAGGGGTCACAGTTTTCTATGTCCTAGCCCACGTACAAATCGAAGTGCGAGGGGTCACAGTTTTCTATGTCCTAGCCCACGTACAAATCGAAGTGCGAGGGGTCACAGCTATGTCTTAGACGCATACTCGGAGTGCGATCACAGCTATGTCTTAGACGCATACTCGGAGTGCGATCACAGCTATGTCTTAGACGCATACTCGGAGTGCGATCACAGCTATGTCTTAGACGCATACTCGGAGTGCGATCACAGCTATGTCTTAGACGCATACTCGGAGTGCGATCACAGCTATGTCTTAGACGCATACTCGGAGTGCGATCACAGCTATGTCTTAGACGCATACTCGGAGTGCGATCACAGCTATGTCTTAGACGCATACTCGGAGTGCGATCACAGCTATGTCTTAGACGCATACTCGGAGTGCGATCACAGCTATGTCTTAGACGCATACTCGGAGTGCGATCACAGCTATGTCTTAGACGCATACTCGGAGTGCGATCACAGCTATGTCTTAGACGCATACTCGGAGTGCGATCACAGCTATGTCTTAGACGCATACTCGGAGTGCGATCACAGCTATGTCTTAGACGCATACTCGGAGTGCGATCACAGCTATGTCTTAGACGCATACTCGGAGTGCGATCACAGCTATGTCTTAGACGCATACTCGGAGTGCGATCACAGCTATGTCTTAGACGCATACTCGGAGTGCGATCAACGTACGTACGTACGTACGTACGTACGTACGTACGTACGTACGTACGTACGTACGTACGTACGTACGTACGTACGTACGTACGTACGTACGTACGTACGTACGTACGTACGTACGTACGTACGTACGTACGTACGTACGTACGTACGTACGTACGTACGTACGT
>S1
TTTTTTCCCCCCAAAAAAGGGGGGTTTTTTCCCCCCAAAAAAGGGGGGTTTTTTCCCCCCAAAAAAGGGGGGTTTTTTCCCCCCAAAAAAGGGGGGTTTTTTCCCCCCAAAAAAGGGGGGTTTTTTTTTTTTTTTTTTTTTTTTTTTTTTTTTTTTCCCCCCCCCCCCCCCCCCCCCCCCCCCCCCCCCCCCAAAAAAAAAAAAAAAAAAAAAAAAAAAAAAAAAAAAGGGGGGGGGGGGGGGGGGGGGGGGGGGGGGGGGGGGTTTTTTTTTTTTTTTTTTTTTTTTTTTTTTTTTTTTCCCCCCCCCCCCCCCCCCCCCCCCCCCCCCCCCCCCAAAAAAAAAAAAAAAAAAAAAAAAAAAAAAAAAAAAGGGGGGGGGGGGGGGGGGGGGGGGGGGGGGGGGGGGTTTTTTTTTTTTTTTTTTTTTTTTTTTTTTTTTTTTCCCCCCCCCCCCCCCCCCCCCCCCCCCCCCCCCCCCAAAAAAAAAAAAAAAAAAAAAAAAAAAAAAAAAAAAGGGGGGGGGGGGGGGGGGGGGGGGGGGGGGGGGGGGTTTTTTTTTTTTTTTTTTTTTTTTTTTTTTTTTTTTCCCCCCCCCCCCCCCCCCCCCCCCCCCCCCCCCCCCAAAAAAAAAAAAAAAAAAAAAAAAAAAAAAAAAAAAGGGGGGGGGGGGGGGGGGGGGGGGGGGGGGGGGGGGTTTTTTTTTTTTTTTTTTTTTTTTTTTTTTTTTTTTCCCCCCCCCCCCCCCCCCCCCCCCCCCCCCCCCCCCAAAAAAAAAAAAAAAAAAAAAAAAAAAAAAAAAAAAGGGGGGGGGGGGGGGGGGGGGGGGGGGGGGGGGGGGTTTTTTTTTTTTTTTTTTTTTTTTTTTTTTTTTTTTCCCCCCCCCCCCCCCCCCCCCCCCCCCCCCCCCCCCAAAAAAAAAAAAAAAAAAAAAAAAAAAAAAAAAAAAGGGGGGGGGGGGGGGGGGGGGGGGGGGGGGGGGGGGTTTTTTTTTTTTTTTTTTTTTTTTTTTTTTTTTTTTCCCCCCCCCCCCCCCCCCCCCCCCCCCCCCCCCCCCAAAAAAAAAAAAAAAAAAAAAAAAAAAAAAAAAAAAGGGGGGGGGGGGGGGGGGGGGGGGGGGGGGGGGGGGTTTTTTTTTTTTTTTTTTTTTTTTTTTTTTTTTTTTCCCCCCCCCCCCCCCCCCCCCCCCCCCCCCCCCCCCAAAAAAAAAAAAAAAAAAAAAAAAAAAAAAAAAAAAGGGGGGGGGGGGGGGGGGGGGGGGGGGGGGGGGGGGTTTTTTTTTTTTTTTTTTTTTTTTTTTTTTTTTTTTCCCCCCCCCCCCCCCCCCCCCCCCCCCCCCCCCCCCAAAAAAAAAAAAAAAAAAAAAAAAAAAAAAAAAAAAGGGGGGGGGGGGGGGGGGGGGGGGGGGGGGGGGGGGTTTTTTTTTTTTCCCCCCCCCCCCAAAAAAAAAAAAGGGGGGGGGGGGTTTTTTTTTTTTCCCCCCCCCCCCAAAAAAAAAAAAGGGGGGGGGGGGTTTTTTTTTTTTCCCCCCCCCCCCAAAAAAAAAAAAGGGGGGGGGGGGTTTTTTTTTTTTCCCCCCCCCCCCAAAAAAAAAAAAGGGGGGGGGGGGTTTTTTTTTTTTCCCCCCCCCCCCAAAAAAAAAAAAGGGGGGGGGGGGTTTTTTTTTTTTCCCCCCCCCCCCAAAAAAAAAAAAGGGGGGGGGGGGTTTTTTTTTTTTCCCCCCCCCCCCAAAAAAAAAAAAGGGGGGGGGGGGTTTTTTTTTTTTCCCCCCCCCCCCAAAAAAAAAAAAGGGGGGGGGGGGTTTTTTTTTTTTCCCCCCCCCCCCAAAAAAAAAAAAGGGGGGGGGGGGTTTTTTTTTTTTCCCCCCCCCCCCAAAAAAAAAAAAGGGGGGGGGGGGTTTTTTTTTCCCCCCCCCAAAAAAAAAGGGGGGGGGTTTTTTTTTCCCCCCCCCAAAAAAAAAGGGGGGGGGTTTTTTTTTCCCCCCCCCAAAAAAAAAGGGGGGGGGTTTTTTTTTCCCCCCCCCAAAAAAAAAGGGGGGGGGTTTTTTTTTCCCCCCCCCAAAAAAAAAGGGGGGGGGTTTTTTTTTCCCCCCCCCAAAAAAAAAGGGGGGGGGTTTTTTTTTCCCCCCCCCAAAAAAAAAGGGGGGGGGTTTTTTTTTCCCCCCCCCAAAAAAAAAGGGGGGGGGTTTTTTTTTCCCCCCCCCAAAAAAAAAGGGGGGGGGTTTTTTTTTCCCCCCCCCAAAAAAAAAGGGGGGGGGTTTTTTTTTCCCCCCCCCAAAAAAAAAGGGGGGGGGTTTTTTTTTCCCCCCCCCAAAAAAAAAGGGGGGGGGTTTTTTTTTCCCCCCCCCAAAAAAAAAGGGGGGGGGTTTTTTTTTCCCCCCCCCAAAAAAAAAGGGGGGGGGTTTTTTTTTCCCCCCCCCAAAAAAAAAGGGGGGGGGTTTTTTTTTCCCCCCCCCAAAAAAAAAGGGGGGGGGACGTACGTACGTACGTACGTACGTACGTACGTACGTACGTACGTACGTACGTACGT
>S2
CCAAGGTTAAGGTTCCGGTTCCAACCAAGGTTAAGGTTCCGGTTCCAACCAAGGTTAAGGTTCCGGTTCCAACCAAGGTTAAGGTTCCGGTTCCAACCAAGGTTAAGGTTCCGGTTCCAATTTTTTCCCCCCCCCCAAAAAAAAAAGGGGGGGGGGTTTTTTTTTTCCCCCCAAAAAAAAAAGGGGGGGGGGTTTTTTTTTTCCCCCCCCCCAAAAAAGGGGGGGGGGTTTTTTTTTTCCCCCCCCCCAAAAAAAAAAGGGGGGTTTTTTCCCCCCCCCCAAAAAAAAAAGGGGGGGGGGTTTTTTTTTTCCCCCCAAAAAAAAAAGGGGGGGGGGTTTTTTTTTTCCCCCCCCCCAAAAAAGGGGGGGGGGTTTTTTTTTTCCCCCCCCCCAAAAAAAAAAGGGGGGTTTTTTCCCCCCCCCCAAAAAAAAAAGGGGGGGGGGTTTTTTTTTTCCCCCCAAAAAAAAAAGGGGGGGGGGTTTTTTTTTTCCCCCCCCCCAAAAAAGGGGGGGGGGTTTTTTTTTTCCCCCCCCCCAAAAAAAAAAGGGGGGTTTTTTCCCCCCCCCCAAAAAAAAAAGGGGGGGGGGTTTTTTTTTTCCCCCCAAAAAAAAAAGGGGGGGGGGTTTTTTTTTTCCCCCCCCCCAAAAAAGGGGGGGGGGTTTTTTTTTTCCCCCCCCCCAAAAAAAAAAGGGGGGTTTTTTCCCCCCCCCCAAAAAAAAAAGGGGGGGGGGTTTTTTTTTTCCCCCCAAAAAAAAAAGGGGGGGGGGTTTTTTTTTTCCCCCCCCCCAAAAAAGGGGGGGGGGTTTTTTTTTTCCCCCCCCCCAAAAAAAAAAGGGGGGTTTTTTCCCCCCCCCCAAAAAAAAAAGGGGGGGGGGTTTTTTTTTTCCCCCCAAAAAAAAAAGGGGGGGGGGTTTTTTTTTTCCCCCCCCCCAAAAAAGGGGGGGGGGTTTTTTTTTTCCCCCCCCCCAAAAAAAAAAGGGGGGTTTTTTCCCCCCCCCCAAAAAAAAAAGGGGGGGGGGTTTTTTTTTTCCCCCCAAAAAAAAAAGGGGGGGGGGTTTTTTTTTTCCCCCCCCCCAAAAAAGGGGGGGGGGTTTTTTTTTTCCCCCCCCCCAAAAAAAAAAGGGGGGTTTTTTCCCCCCCCCCAAAAAAAAAAGGGGGGGGGGTTTTTTTTTTCCCCCCAAAAAAAAAAGGGGGGGGGGTTTTTTTTTTCCCCCCCCCCAAAAAAGGGGGGGGGGTTTTTTTTTTCCCCCCCCCCAAAAAAAAAAGGGGGGTTTTTTCCCCCCCCCCAAAAAAAAAAGGGGGGGGGGTTTTTTTTTTCCCCCCAAAAAAAAAAGGGGGGGGGGTTTTTTTTTTCCCCCCCCCCAAAAAAGGGGGGGGGGTTTTTTTTTTCCCCCCCCCCAAAAAAAAAAGGGGGGTTTTTTCCAAGGTTCCCCCCAAGGTTCCAAAAAAGGTTCCAAGGGGGGTTTTTTCCAAGGTTCCCCCCAAGGTTCCAAAAAAGGTTCCAAGGGGGGTTTTTTCCAAGGTTCCCCCCAAGGTTCCAAAAAAGGTTCCAAGGGGGGTTTTTTCCAAGGTTCCCCCCAAGGTTCCAAAAAAGGTTCCAAGGGGGGTTTTTTCCAAGGTTCCCCCCAAGGTTCCAAAAAAGGTTCCAAGGGGGGTTTTTTCCAAGGTTCCCCCCAAGGTTCCAAAAAAGGTTCCAAGGGGGGTTTTTTCCAAGGTTCCCCCCAAGGTTCCAAAAAAGGTTCCAAGGGGGGTTTTTTCCAAGGTTCCCCCCAAGGTTCCAAAAAAGGTTCCAAGGGGGGTTTTTTCCAAGGTTCCCCCCAAGGTTCCAAAAAAGGTTCCAAGGGGGGTTTTTTCCAAGGTTCCCCCCAAGGTTCCAAAAAAGGTTCCAAGGGGGGTTTCCAAGGTTCCCAAGGTTCCAAAGGTTCCAAGGGTTTCCAAGGTTCCCAAGGTTCCAAAGGTTCCAAGGGTTTCCAAGGTTCCCAAGGTTCCAAAGGTTCCAAGGGTTTCCAAGGTTCCCAAGGTTCCAAAGGTTCCAAGGGTTTCCAAGGTTCCCAAGGTTCCAAAGGTTCCAAGGGTTTCCAAGGTTCCCAAGGTTCCAAAGGTTCCAAGGGTTTCCAAGGTTCCCAAGGTTCCAAAGGTTCCAAGGGTTTCCAAGGTTCCCAAGGTTCCAAAGGTTCCAAGGGTTTCCAAGGTTCCCAAGGTTCCAAAGGTTCCAAGGGTTTCCAAGGTTCCCAAGGTTCCAAAGGTTCCAAGGGTTTCCAAGGTTCCCAAGGTTCCAAAGGTTCCAAGGGTTTCCAAGGTTCCCAAGGTTCCAAAGGTTCCAAGGGTTTCCAAGGTTCCCAAGGTTCCAAAGGTTCCAAGGGTTTCCAAGGTTCCCAAGGTTCCAAAGGTTCCAAGGGTTTCCAAGGTTCCCAAGGTTCCAAAGGTTCCAAGGGTTTCCAAGGTTCCCAAGGTTCCAAAGGTTCCAAGGGACGTACGTACGTACGTACGTACGTACGTACGTACGTACGTACGTACGTACGTACGT
>S3
AGCGCAAGTGTACGTGTCCATATCAGCGCAAGTGTACGTGTCCATATCAGCGCAAGTGTACGTGTCCATATCAGCGCAAGTGTACGTGTCCATATCAGCGCAAGTGTACGTGTCCATATCCCAAGGTTCCAAAGGGTTCCCAAGGGTTCCCAAAGGTTCCAAAGGGTTAAGGTTTCCAAGGGTTTCCAAAGGTTCCCAAGGGTTTCCAAGGGTTCCGGTTTCCCAAGGTTCCCAAAGGTTTCCAAAGGTTTCCCAAGGTTCCAACCAAGGTTCCAAAGGGTTCCCAAGGGTTCCCAAAGGTTCCAAAGGGTTAAGGTTTCCAAGGGTTTCCAAAGGTTCCCAAGGGTTTCCAAGGGTTCCGGTTTCCCAAGGTTCCCAAAGGTTTCCAAAGGTTTCCCAAGGTTCCAACCAAGGTTCCAAAGGGTTCCCAAGGGTTCCCAAAGGTTCCAAAGGGTTAAGGTTTCCAAGGGTTTCCAAAGGTTCCCAAGGGTTTCCAAGGGTTCCGGTTTCCCAAGGTTCCCAAAGGTTTCCAAAGGTTTCCCAAGGTTCCAACCAAGGTTCCAAAGGGTTCCCAAGGGTTCCCAAAGGTTCCAAAGGGTTAAGGTTTCCAAGGGTTTCCAAAGGTTCCCAAGGGTTTCCAAGGGTTCCGGTTTCCCAAGGTTCCCAAAGGTTTCCAAAGGTTTCCCAAGGTTCCAACCAAGGTTCCAAAGGGTTCCCAAGGGTTCCCAAAGGTTCCAAAGGGTTAAGGTTTCCAAGGGTTTCCAAAGGTTCCCAAGGGTTTCCAAGGGTTCCGGTTTCCCAAGGTTCCCAAAGGTTTCCAAAGGTTTCCCAAGGTTCCAACCAAGGTTCCAAAGGGTTCCCAAGGGTTCCCAAAGGTTCCAAAGGGTTAAGGTTTCCAAGGGTTTCCAAAGGTTCCCAAGGGTTTCCAAGGGTTCCGGTTTCCCAAGGTTCCCAAAGGTTTCCAAAGGTTTCCCAAGGTTCCAACCAAGGTTCCAAAGGGTTCCCAAGGGTTCCCAAAGGTTCCAAAGGGTTAAGGTTTCCAAGGGTTTCCAAAGGTTCCCAAGGGTTTCCAAGGGTTCCGGTTTCCCAAGGTTCCCAAAGGTTTCCAAAGGTTTCCCAAGGTTCCAACCAAGGTTCCAAAGGGTTCCCAAGGGTTCCCAAAGGTTCCAAAGGGTTAAGGTTTCCAAGGGTTTCCAAAGGTTCCCAAGGGTTTCCAAGGGTTCCGGTTTCCCAAGGTTCCCAAAGGTTTCCAAAGGTTTCCCAAGGTTCCAACCAAGGTTCCAAAGGGTTCCCAAGGGTTCCCAAAGGTTCCAAAGGGTTAAGGTTTCCAAGGGTTTCCAAAGGTTCCCAAGGGTTTCCAAGGGTTCCGGTTTCCCAAGGTTCCCAAAGGTTTCCAAAGGTTTCCCAAGGTTCCAATTTCAGTCTATGTCTCCCAGCACGTACATCAAAGAGTGCGAGTCAGGGTTTCAGTCTATGTCTCCCAGCACGTACATCAAAGAGTGCGAGTCAGGGTTTCAGTCTATGTCTCCCAGCACGTACATCAAAGAGTGCGAGTCAGGGTTTCAGTCTATGTCTCCCAGCACGTACATCAAAGAGTGCGAGTCAGGGTTTCAGTCTATGTCTCCCAGCACGTACATCAAAGAGTGCGAGTCAGGGTTTCAGTCTATGTCTCCCAGCACGTACATCAAAGAGTGCGAGTCAGGGTTTCAGTCTATGTCTCCCAGCACGTACATCAAAGAGTGCGAGTCAGGGTTTCAGTCTATGTCTCCCAGCACGTACATCAAAGAGTGCGAGTCAGGGTTTCAGTCTATGTCTCCCAGCACGTACATCAAAGAGTGCGAGTCAGGGTTTCAGTCTATGTCTCCCAGCACGTACATCAAAGAGTGCGAGTCAGGGCAGTCTATGTCTAGCACGTACATCGAGTGCGAGTCACAGTCTATGTCTAGCACGTACATCGAGTGCGAGTCACAGTCTATGTCTAGCACGTACATCGAGTGCGAGTCACAGTCTATGTCTAGCACGTACATCGAGTGCGAGTCACAGTCTATGTCTAGCACGTACATCGAGTGCGAGTCACAGTCTATGTCTAGCACGTACATCGAGTGCGAGTCACAGTCTATGTCTAGCACGTACATCGAGTGCGAGTCACAGTCTATGTCTAGCACGTACATCGAGTGCGAGTCACAGTCTATGTCTAGCACGTACATCGAGTGCGAGTCACAGTCTATGTCTAGCACGTACATCGAGTGCGAGTCACAGTCTATGTCTAGCACGTACATCGAGTGCGAGTCACAGTCTATGTCTAGCACGTACATCGAGTGCGAGTCACAGTCTATGTCTAGCACGTACATCGAGTGCGAGTCACAGTCTATGTCTAGCACGTACATCGAGTGCGAGTCACAGTCTATGTCTAGCACGTACATCGAGTGCGAGTCACAGTCTATGTCTAGCACGTACATCGAGTGCGAGTCAACGTACGTACGTACGTACGTACGTACGTACGTACGTACGTACGTACGTACGTACGT
>S4
GAGCACGAGTATGCGTCTACATCTGAGCACGAGTATGCGTCTACATCTGAGCACGAGTATGCGTCTACATCTGAGCACGAGTATGCGTCTACATCTGAGCACGAGTATGCGTCTACATCTAGCGCAAGAGTCATCGCGTCACGTAGCATCGTAGCAAGAGTCATCGAGTGTATCATGTGCAGTCGTACAGTACGTCACGTAGTCATGTGCAGCGTGTCTAGCAGTCTCCATCGTAGCATCGTACAGTATAGCAGTCTCCATATCAGCGCAAGAGTCATCGCGTCACGTAGCATCGTAGCAAGAGTCATCGAGTGTATCATGTGCAGTCGTACAGTACGTCACGTAGTCATGTGCAGCGTGTCTAGCAGTCTCCATCGTAGCATCGTACAGTATAGCAGTCTCCATATCAGCGCAAGAGTCATCGCGTCACGTAGCATCGTAGCAAGAGTCATCGAGTGTATCATGTGCAGTCGTACAGTACGTCACGTAGTCATGTGCAGCGTGTCTAGCAGTCTCCATCGTAGCATCGTACAGTATAGCAGTCTCCATATCAGCGCAAGAGTCATCGCGTCACGTAGCATCGTAGCAAGAGTCATCGAGTGTATCATGTGCAGTCGTACAGTACGTCACGTAGTCATGTGCAGCGTGTCTAGCAGTCTCCATCGTAGCATCGTACAGTATAGCAGTCTCCATATCAGCGCAAGAGTCATCGCGTCACGTAGCATCGTAGCAAGAGTCATCGAGTGTATCATGTGCAGTCGTACAGTACGTCACGTAGTCATGTGCAGCGTGTCTAGCAGTCTCCATCGTAGCATCGTACAGTATAGCAGTCTCCATATCAGCGCAAGAGTCATCGCGTCACGTAGCATCGTAGCAAGAGTCATCGAGTGTATCATGTGCAGTCGTACAGTACGTCACGTAGTCATGTGCAGCGTGTCTAGCAGTCTCCATCGTAGCATCGTACAGTATAGCAGTCTCCATATCAGCGCAAGAGTCATCGCGTCACGTAGCATCGTAGCAAGAGTCATCGAGTGTATCATGTGCAGTCGTACAGTACGTCACGTAGTCATGTGCAGCGTGTCTAGCAGTCTCCATCGTAGCATCGTACAGTATAGCAGTCTCCATATCAGCGCAAGAGTCATCGCGTCACGTAGCATCGTAGCAAGAGTCATCGAGTGTATCATGTGCAGTCGTACAGTACGTCACGTAGTCATGTGCAGCGTGTCTAGCAGTCTCCATCGTAGCATCGTACAGTATAGCAGTCTCCATATCAGCGCAAGAGTCATCGCGTCACGTAGCATCGTAGCAAGAGTCATCGAGTGTATCATGTGCAGTCGTACAGTACGTCACGTAGTCATGTGCAGCGTGTCTAGCAGTCTCCATCGTAGCATCGTACAGTATAGCAGTCTCCATATCCAGTTTTCTATGTCCTAGCCCACGTACAAATCGAAGTGCGAGGGGTCACAGTTTTCTATGTCCTAGCCCACGTACAAATCGAAGTGCGAGGGGTCACAGTTTTCTATGTCCTAGCCCACGTACAAATCGAAGTGCGAGGGGTCACAGTTTTCTATGTCCTAGCCCACGTACAAATCGAAGTGCGAGGGGTCACAGTTTTCTATGTCCTAGCCCACGTACAAATCGAAGTGCGAGGGGTCACAGTTTTCTATGTCCTAGCCCACGTACAAATCGAAGTGCGAGGGGTCACAGTTTTCTATGTCCTAGCCCACGTACAAATCGAAGTGCGAGGGGTCACAGTTTTCTATGTCCTAGCCCACGTACAAATCGAAGTGCGAGGGGTCACAGTTTTCTATGTCCTAGCCCACGTACAAATCGAAGTGCGAGGGGTCACAGTTTTCTATGTCCTAGCCCACGTACAAATCGAAGTGCGAGGGGTCACAGCTATGTCTTAGACGCATACTCGGAGTGCGATCACAGCTATGTCTTAGACGCATACTCGGAGTGCGATCACAGCTATGTCTTAGACGCATACTCGGAGTGCGATCACAGCTATGTCTTAGACGCATACTCGGAGTGCGATCACAGCTATGTCTTAGACGCATACTCGGAGTGCGATCACAGCTATGTCTTAGACGCATACTCGGAGTGCGATCACAGCTATGTCTTAGACGCATACTCGGAGTGCGATCACAGCTATGTCTTAGACGCATACTCGGAGTGCGATCACAGCTATGTCTTAGACGCATACTCGGAGTGCGATCACAGCTATGTCTTAGACGCATACTCGGAGTGCGATCACAGCTATGTCTTAGACGCATACTCGGAGTGCGATCACAGCTATGTCTTAGACGCATACTCGGAGTGCGATCACAGCTATGTCTTAGACGCATACTCGGAGTGCGATCACAGCTATGTCTTAGACGCATACTCGGAGTGCGATCACAGCTATGTCTTAGACGCATACTCGGAGTGCGATCACAGCTATGTCTTAGACGCATACTCGGAGTGCGATCAACGTACGTACGTACGTACGTACGTACGTACGTACGTACGTACGTACGTACGTACGT
>S1
TTTTTTCCCCCCAAAAAAGGGGGGTTTTTTCCCCCCAAAAAAGGGGGGTTTTTTCCCCCCAAAAAAGGGGGGTTTTTTCCCCCCAAAAAAGGGGGGTTTTTTCCCCCCAAAAAAGGGGGGTTTTTTCCCCCCAAAAAAGGGGGGTTTTTTTTTTTTTTTTTTTTTTTTTTTTTTTTTTTTCCCCCCCCCCCCCCCCCCCCCCCCCCCCCCCCCCCCAAAAAAAAAAAAAAAAAAAAAAAAAAAAAAAAAAAAGGGGGGGGGGGGGGGGGGGGGGGGGGGGGGGGGGGGTTTTTTTTTTTTTTTTTTTTTTTTTTTTTTTTTTTTCCCCCCCCCCCCCCCCCCCCCCCCCCCCCCCCCCCCAAAAAAAAAAAAAAAAAAAAAAAAAAAAAAAAAAAAGGGGGGGGGGGGGGGGGGGGGGGGGGGGGGGGGGGGTTTTTTTTTTTTTTTTTTTTTTTTTTTTTTTTTTTTCCCCCCCCCCCCCCCCCCCCCCCCCCCCCCCCCCCCAAAAAAAAAAAAAAAAAAAAAAAAAAAAAAAAAAAAGGGGGGGGGGGGGGGGGGGGGGGGGGGGGGGGGGGGTTTTTTTTTTTTTTTTTTTTTTTTTTTTTTTTTTTTCCCCCCCCCCCCCCCCCCCCCCCCCCCCCCCCCCCCAAAAAAAAAAAAAAAAAAAAAAAAAAAAAAAAAAAAGGGGGGGGGGGGGGGGGGGGGGGGGGGGGGGGGGGGTTTTTTTTTTTTTTTTTTTTTTTTTTTTTTTTTTTTCCCCCCCCCCCCCCCCCCCCCCCCCCCCCCCCCCCCAAAAAAAAAAAAAAAAAAAAAAAAAAAAAAAAAAAAGGGGGGGGGGGGGGGGGGGGGGGGGGGGGGGGGGGGTTTTTTTTTTTTTTTTTTTTTTTTTTTTTTTTTTTTCCCCCCCCCCCCCCCCCCCCCCCCCCCCCCCCCCCCAAAAAAAAAAAAAAAAAAAAAAAAAAAAAAAAAAAAGGGGGGGGGGGGGGGGGGGGGGGGGGGGGGGGGGGGTTTTTTTTTTTTTTTTTTTTTTTTTTTTTTTTTTTTCCCCCCCCCCCCCCCCCCCCCCCCCCCCCCCCCCCCAAAAAAAAAAAAAAAAAAAAAAAAAAAAAAAAAAAAGGGGGGGGGGGGGGGGGGGGGGGGGGGGGGGGGGGGTTTTTTTTTTTTTTTTTTTTTTTTTTTTTTTTTTTTCCCCCCCCCCCCCCCCCCCCCCCCCCCCCCCCCCCCAAAAAAAAAAAAAAAAAAAAAAAAAAAAAAAAAAAAGGGGGGGGGGGGGGGGGGGGGGGGGGGGGGGGGGGGTTTTTTTTTTTTTTTTTTTTTTTTTTTTTTTTTTTTCCCCCCCCCCCCCCCCCCCCCCCCCCCCCCCCCCCCAAAAAAAAAAAAAAAAAAAAAAAAAAAAAAAAAAAAGGGGGGGGGGGGGGGGGGGGGGGGGGGGGGGGGGGGTTTTTTTTTTTTCCCCCCCCCCCCAAAAAAAAAAAAGGGGGGGGGGGGTTTTTTTTTTTTCCCCCCCCCCCCAAAAAAAAAAAAGGGGGGGGGGGGTTTTTTTTTTTTCCCCCCCCCCCCAAAAAAAAAAAAGGGGGGGGGGGGTTTTTTTTTTTTCCCCCCCCCCCCAAAAAAAAAAAAGGGGGGGGGGGGTTTTTTTTTTTTCCCCCCCCCCCCAAAAAAAAAAAAGGGGGGGGGGGGTTTTTTTTTTTTCCCCCCCCCCCCAAAAAAAAAAAAGGGGGGGGGGGGTTTTTTTTTTTTCCCCCCCCCCCCAAAAAAAAAAAAGGGGGGGGGGGGTTTTTTTTTTTTCCCCCCCCCCCCAAAAAAAAAAAAGGGGGGGGGGGGTTTTTTTTTTTTCCCCCCCCCCCCAAAAAAAAAAAAGGGGGGGGGGGGTTTTTTTTTCCCCCCCCCAAAAAAAAAGGGGGGGGGTTTTTTTTTCCCCCCCCCAAAAAAAAAGGGGGGGGGTTTTTTTTTCCCCCCCCCAAAAAAAAAGGGGGGGGGTTTTTTTTTCCCCCCCCCAAAAAAAAAGGGGGGGGGTTTTTTTTTCCCCCCCCCAAAAAAAAAGGGGGGGGGTTTTTTTTTCCCCCCCCCAAAAAAAAAGGGGGGGGGTTTTTTTTTCCCCCCCCCAAAAAAAAAGGGGGGGGGTTTTTTTTTCCCCCCCCCAAAAAAAAAGGGGGGGGGTTTTTTTTTCCCCCCCCCAAAAAAAAAGGGGGGGGGTTTTTTTTTCCCCCCCCCAAAAAAAAAGGGGGGGGGTTTTTTTTTCCCCCCCCCAAAAAAAAAGGGGGGGGGTTTTTTTTTCCCCCCCCCAAAAAAAAAGGGGGGGGGTTTTTTTTTCCCCCCCCCAAAAAAAAAGGGGGGGGGTTTTTTTTTCCCCCCCCCAAAAAAAAAGGGGGGGGGTTTTTTTTTCCCCCCCCCAAAAAAAAAGGGGGGGGGTTTTTTTTTCCCCCCCCCAAAAAAAAAGGGGGGGGGTTTTTTTTTCCCCCCCCCAAAAAAAAAGGGGGGGGGACGTACGTACGTACGTACGTACGTACGTACGTACGTACGTACGT
>S2
CCAAGGTTAAGGTTCCGGTTCCAACCAAGGTTAAGGTTCCGGTTCCAACCAAGGTTAAGGTTCCGGTTCCAACCAAGGTTAAGGTTCCGGTTCCAACCAAGGTTAAGGTTCCGGTTCCAACCAAGGTTAAGGTTCCGGTTCCAATTTTTTCCCCCCCCCCAAAAAAAAAAGGGGGGGGGGTTTTTTTTTTCCCCCCAAAAAAAAAAGGGGGGGGGGTTTTTTTTTTCCCCCCCCCCAAAAAAGGGGGGGGGGTTTTTTTTTTCCCCCCCCCCAAAAAAAAAAGGGGGGTTTTTTCCCCCCCCCCAAAAAAAAAAGGGGGGGGGGTTTTTTTTTTCCCCCCAAAAAAAAAAGGGGGGGGGGTTTTTTTTTTCCCCCCCCCCAAAAAAGGGGGGGGGGTTTTTTTTTTCCCCCCCCCCAAAAAAAAAAGGGGGGTTTTTTCCCCCCCCCCAAAAAAAAAAGGGGGGGGGGTTTTTTTTTTCCCCCCAAAAAAAAAAGGGGGGGGGGTTTTTTTTTTCCCCCCCCCCAAAAAAGGGGGGGGGGTTTTTTTTTTCCCCCCCCCCAAAAAAAAAAGGGGGGTTTTTTCCCCCCCCCCAAAAAAAAAAGGGGGGGGGGTTTTTTTTTTCCCCCCAAAAAAAAAAGGGGGGGGGGTTTTTTTTTTCCCCCCCCCCAAAAAAGGGGGGGGGGTTTTTTTTTTCCCCCCCCCCAAAAAAAAAAGGGGGGTTTTTTCCCCCCCCCCAAAAAAAAAAGGGGGGGGGGTTTTTTTTTTCCCCCCAAAAAAAAAAGGGGGGGGGGTTTTTTTTTTCCCCCCCCCCAAAAAAGGGGGGGGGGTTTTTTTTTTCCCCCCCCCCAAAAAAAAAAGGGGGGTTTTTTCCCCCCCCCCAAAAAAAAAAGGGGGGGGGGTTTTTTTTTTCCCCCCAAAAAAAAAAGGGGGGGGGGTTTTTTTTTTCCCCCCCCCCAAAAAAGGGGGGGGGGTTTTTTTTTTCCCCCCCCCCAAAAAAAAAAGGGGGGTTTTTTCCCCCCCCCCAAAAAAAAAAGGGGGGGGGGTTTTTTTTTTCCCCCCAAAAAAAAAAGGGGGGGGGGTTTTTTTTTTCCCCCCCCCCAAAAAAGGGGGGGGGGTTTTTTTTTTCCCCCCCCCCAAAAAAAAAAGGGGGGTTTTTTCCCCCCCCCCAAAAAAAAAAGGGGGGGGGGTTTTTTTTTTCCCCCCAAAAAAAAAAGGGGGGGGGGTTTTTTTTTTCCCCCCCCCCAAAAAAGGGGGGGGGGTTTTTTTTTTCCCCCCCCCCAAAAAAAAAAGGGGGGTTTTTTCCCCCCCCCCAAAAAAAAAAGGGGGGGGGGTTTTTTTTTTCCCCCCAAAAAAAAAAGGGGGGGGGGTTTTTTTTTTCCCCCCCCCCAAAAAAGGGGGGGGGGTTTTTTTTTTCCCCCCCCCCAAAAAAAAAAGGGGGGTTTTTTCCAAGGTTCCCCCCAAGGTTCCAAAAAAGGTTCCAAGGGGGGTTTTTTCCAAGGTTCCCCCCAAGGTTCCAAAAAAGGTTCCAAGGGGGGTTTTTTCCAAGGTTCCCCCCAAGGTTCCAAAAAAGGTTCCAAGGGGGGTTTTTTCCAAGGTTCCCCCCAAGGTTCCAAAAAAGGTTCCAAGGGGGGTTTTTTCCAAGGTTCCCCCCAAGGTTCCAAAAAAGGTTCCAAGGGGGGTTTTTTCCAAGGTTCCCCCCAAGGTTCCAAAAAAGGTTCCAAGGGGGGTTTTTTCCAAGGTTCCCCCCAAGGTTCCAAAAAAGGTTCCAAGGGGGGTTTTTTCCAAGGTTCCCCCCAAGGTTCCAAAAAAGGTTCCAAGGGGGGTTTTTTCCAAGGTTCCCCCCAAGGTTCCAAAAAAGGTTCCAAGGGGGGTTTCCAAGGTTCCCAAGGTTCCAAAGGTTCCAAGGGTTTCCAAGGTTCCCAAGGTTCCAAAGGTTCCAAGGGTTTCCAAGGTTCCCAAGGTTCCAAAGGTTCCAAGGGTTTCCAAGGTTCCCAAGGTTCCAAAGGTTCCAAGGGTTTCCAAGGTTCCCAAGGTTCCAAAGGTTCCAAGGGTTTCCAAGGTTCCCAAGGTTCCAAAGGTTCCAAGGGTTTCCAAGGTTCCCAAGGTTCCAAAGGTTCCAAGGGTTTCCAAGGTTCCCAAGGTTCCAAAGGTTCCAAGGGTTTCCAAGGTTCCCAAGGTTCCAAAGGTTCCAAGGGTTTCCAAGGTTCCCAAGGTTCCAAAGGTTCCAAGGGTTTCCAAGGTTCCCAAGGTTCCAAAGGTTCCAAGGGTTTCCAAGGTTCCCAAGGTTCCAAAGGTTCCAAGGGTTTCCAAGGTTCCCAAGGTTCCAAAGGTTCCAAGGGTTTCCAAGGTTCCCAAGGTTCCAAAGGTTCCAAGGGTTTCCAAGGTTCCCAAGGTTCCAAAGGTTCCAAGGGTTTCCAAGGTTCCCAAGGTTCCAAAGGTTCCAAGGGTTTCCAAGGTTCCCAAGGTTCCAAAGGTTCCAAGGGACGTACGTACGTACGTACGTACGTACGTACGTACGTACGTACGT
>S3
AGCGCAAGTGTACGTGTCCATATCAGCGCAAGTGTACGTGTCCATATCAGCGCAAGTGTACGTGTCCATATCAGCGCAAGTGTACGTGTCCATATCAGCGCAAGTGTACGTGTCCATATCAGCGCAAGTGTACGTGTCCATATCCCAAGGTTCCAAAGGGTTCCCAAGGGTTCCCAAAGGTTCCAAAGGGTTAAGGTTTCCAAGGGTTTCCAAAGGTTCCCAAGGGTTTCCAAGGGTTCCGGTTTCCCAAGGTTCCCAAAGGTTTCCAAAGGTTTCCCAAGGTTCCAACCAAGGTTCCAAAGGGTTCCCAAGGGTTCCCAAAGGTTCCAAAGGGTTAAGGTTTCCAAGGGTTTCCAAAGGTTCCCAAGGGTTTCCAAGGGTTCCGGTTTCCCAAGGTTCCCAAAGGTTTCCAAAGGTTTCCCAAGGTTCCAACCAAGGTTCCAAAGGGTTCCCAAGGGTTCCCAAAGGTTCCAAAGGGTTAAGGTTTCCAAGGGTTTCCAAAGGTTCCCAAGGGTTTCCAAGGGTTCCGGTTTCCCAAGGTTCCCAAAGGTTTCCAAAGGTTTCCCAAGGTTCCAACCAAGGTTCCAAAGGGTTCCCAAGGGTTCCCAAAGGTTCCAAAGGGTTAAGGTTTCCAAGGGTTTCCAAAGGTTCCCAAGGGTTTCCAAGGGTTCCGGTTTCCCAAGGTTCCCAAAGGTTTCCAAAGGTTTCCCAAGGTTCCAACCAAGGTTCCAAAGGGTTCCCAAGGGTTCCCAAAGGTTCCAAAGGGTTAAGGTTTCCAAGGGTTTCCAAAGGTTCCCAAGGGTTTCCAAGGGTTCCGGTTTCCCAAGGTTCCCAAAGGTTTCCAAAGGTTTCCCAAGGTTCCAACCAAGGTTCCAAAGGGTTCCCAAGGGTTCCCAAAGGTTCCAAAGGGTTAAGGTTTCCAAGGGTTTCCAAAGGTTCCCAAGGGTTTCCAAGGGTTCCGGTTTCCCAAGGTTCCCAAAGGTTTCCAAAGGTTTCCCAAGGTTCCAACCAAGGTTCCAAAGGGTTCCCAAGGGTTCCCAAAGGTTCCAAAGGGTTAAGGTTTCCAAGGGTTTCCAAAGGTTCCCAAGGGTTTCCAAGGGTTCCGGTTTCCCAAGGTTCCCAAAGGTTTCCAAAGGTTTCCCAAGGTTCCAACCAAGGTTCCAAAGGGTTCCCAAGGGTTCCCAAAGGTTCCAAAGGGTTAAGGTTTCCAAGGGTTTCCAAAGGTTCCCAAGGGTTTCCAAGGGTTCCGGTTTCCCAAGGTTCCCAAAGGTTTCCAAAGGTTTCCCAAGGTTCCAACCAAGGTTCCAAAGGGTTCCCAAGGGTTCCCAAAGGTTCCAAAGGGTTAAGGTTTCCAAGGGTTTCCAAAGGTTCCCAAGGGTTTCCAAGGGTTCCGGTTTCCCAAGGTTCCCAAAGGTTTCCAAAGGTTTCCCAAGGTTCCAATTTCAGTCTATGTCTCCCAGCACGTACATCAAAGAGTGCGAGTCAGGGTTTCAGTCTATGTCTCCCAGCACGTACATCAAAGAGTGCGAGTCAGGGTTTCAGTCTATGTCTCCCAGCACGTACATCAAAGAGTGCGAGTCAGGGTTTCAGTCTATGTCTCCCAGCACGTACATCAAAGAGTGCGAGTCAGGGTTTCAGTCTATGTCTCCCAGCACGTACATCAAAGAGTGCGAGTCAGGGTTTCAGTCTATGTCTCCCAGCACGTACATCAAAGAGTGCGAGTCAGGGTTTCAGTCTATGTCTCCCAGCACGTACATCAAAGAGTGCGAGTCAGGGTTTCAGTCTATGTCTCCCAGCACGTACATCAAAGAGTGCGAGTCAGGGTTTCAGTCTATGTCTCCCAGCACGTACATCAAAGAGTGCGAGTCAGGGCAGTCTATGTCTAGCACGTACATCGAGTGCGAGTCACAGTCTATGTCTAGCACGTACATCGAGTGCGAGTCACAGTCTATGTCTAGCACGTACATCGAGTGCGAGTCACAGTCTATGTCTAGCACGTACATCGAGTGCGAGTCACAGTCTATGTCTAGCACGTACATCGAGTGCGAGTCACAGTCTATGTCTAGCACGTACATCGAGTGCGAGTCACAGTCTATGTCTAGCACGTACATCGAGTGCGAGTCACAGTCTATGTCTAGCACGTACATCGAGTGCGAGTCACAGTCTATGTCTAGCACGTACATCGAGTGCGAGTCACAGTCTATGTCTAGCACGTACATCGAGTGCGAGTCACAGTCTATGTCTAGCACGTACATCGAGTGCGAGTCACAGTCTATGTCTAGCACGTACATCGAGTGCGAGTCACAGTCTATGTCTAGCACGTACATCGAGTGCGAGTCACAGTCTATGTCTAGCACGTACATCGAGTGCGAGTCACAGTCTATGTCTAGCACGTACATCGAGTGCGAGTCACAGTCTATGTCTAGCACGTACATCGAGTGCGAGTCACAGTCTATGTCTAGCACGTACATCGAGTGCGAGTCAACGTACGTACGTACGTACGTACGTACGTACGTACGTACGTACGT
>S4
GAGCACGAGTATGCGTCTACATCTGAGCACGAGTATGCGTCTACATCTGAGCACGAGTATGCGTCTACATCTGAGCACGAGTATGCGTCTACATCTGAGCACGAGTATGCGTCTACATCTGAGCACGAGTATGCGTCTACATCTAGCGCAAGAGTCATCGCGTCACGTAGCATCGTAGCAAGAGTCATCGAGTGTATCATGTGCAGTCGTACAGTACGTCACGTAGTCATGTGCAGCGTGTCTAGCAGTCTCCATCGTAGCATCGTACAGTATAGCAGTCTCCATATCAGCGCAAGAGTCATCGCGTCACGTAGCATCGTAGCAAGAGTCATCGAGTGTATCATGTGCAGTCGTACAGTACGTCACGTAGTCATGTGCAGCGTGTCTAGCAGTCTCCATCGTAGCATCGTACAGTATAGCAGTCTCCATATCAGCGCAAGAGTCATCGCGTCACGTAGCATCGTAGCAAGAGTCATCGAGTGTATCATGTGCAGTCGTACAGTACGTCACGTAGTCATGTGCAGCGTGTCTAGCAGTCTCCATCGTAGCATCGTACAGTATAGCAGTCTCCATATCAGCGCAAGAGTCATCGCGTCACGTAGCATCGTAGCAAGAGTCATCGAGTGTATCATGTGCAGTCGTACAGTACGTCACGTAGTCATGTGCAGCGTGTCTAGCAGTCTCCATCGTAGCATCGTACAGTATAGCAGTCTCCATATCAGCGCAAGAGTCATCGCGTCACGTAGCATCGTAGCAAGAGTCATCGAGTGTATCATGTGCAGTCGTACAGTACGTCACGTAGTCATGTGCAGCGTGTCTAGCAGTCTCCATCGTAGCATCGTACAGTATAGCAGTCTCCATATCAGCGCAAGAGTCATCGCGTCACGTAGCATCGTAGCAAGAGTCATCGAGTGTATCATGTGCAGTCGTACAGTACGTCACGTAGTCATGTGCAGCGTGTCTAGCAGTCTCCATCGTAGCATCGTACAGTATAGCAGTCTCCATATCAGCGCAAGAGTCATCGCGTCACGTAGCATCGTAGCAAGAGTCATCGAGTGTATCATGTGCAGTCGTACAGTACGTCACGTAGTCATGTGCAGCGTGTCTAGCAGTCTCCATCGTAGCATCGTACAGTATAGCAGTCTCCATATCAGCGCAAGAGTCATCGCGTCACGTAGCATCGTAGCAAGAGTCATCGAGTGTATCATGTGCAGTCGTACAGTACGTCACGTAGTCATGTGCAGCGTGTCTAGCAGTCTCCATCGTAGCATCGTACAGTATAGCAGTCTCCATATCAGCGCAAGAGTCATCGCGTCACGTAGCATCGTAGCAAGAGTCATCGAGTGTATCATGTGCAGTCGTACAGTACGTCACGTAGTCATGTGCAGCGTGTCTAGCAGTCTCCATCGTAGCATCGTACAGTATAGCAGTCTCCATATCCAGTTTTCTATGTCCTAGCCCACGTACAAATCGAAGTGCGAGGGGTCACAGTTTTCTATGTCCTAGCCCACGTACAAATCGAAGTGCGAGGGGTCACAGTTTTCTATGTCCTAGCCCACGTACAAATCGAAGTGCGAGGGGTCACAGTTTTCTATGTCCTAGCCCACGTACAAATCGAAGTGCGAGGGGTCACAGTTTTCTATGTCCTAGCCCACGTACAAATCGAAGTGCGAGGGGTCACAGTTTTCTATGTCCTAGCCCACGTACAAATCGAAGTGCGAGGGGTCACAGTTTTCTATGTCCTAGCCCACGTACAAATCGAAGTGCGAGGGGTCACAGTTTTCTATGTCCTAGCCCACGTACAAATCGAAGTGCGAGGGGTCACAGTTTTCTATGTCCTAGCCCACGTACAAATCGAAGTGCGAGGGGTCACAGCTATGTCTTAGACGCATACTCGGAGTGCGATCACAGCTATGTCTTAGACGCATACTCGGAGTGCGATCACAGCTATGTCTTAGACGCATACTCGGAGTGCGATCACAGCTATGTCTTAGACGCATACTCGGAGTGCGATCACAGCTATGTCTTAGACGCATACTCGGAGTGCGATCACAGCTATGTCTTAGACGCATACTCGGAGTGCGATCACAGCTATGTCTTAGACGCATACTCGGAGTGCGATCACAGCTATGTCTTAGACGCATACTCGGAGTGCGATCACAGCTATGTCTTAGACGCATACTCGGAGTGCGATCACAGCTATGTCTTAGACGCATACTCGGAGTGCGATCACAGCTATGTCTTAGACGCATACTCGGAGTGCGATCACAGCTATGTCTTAGACGCATACTCGGAGTGCGATCACAGCTATGTCTTAGACGCATACTCGGAGTGCGATCACAGCTATGTCTTAGACGCATACTCGGAGTGCGATCACAGCTATGTCTTAGACGCATACTCGGAGTGCGATCACAGCTATGTCTTAGACGCATACTCGGAGTGCGATCACAGCTATGTCTTAGACGCATACTCGGAGTGCGATCAACGTACGTACGTACGTACGTACGTACGTACGTACGTACGTACGT
>S1
TTTTTTCCCCCCAAAAAAGGGGGGTTTTTTCCCCCCAAAAAAGGGGGGTTTTTTCCCCCCAAAAAAGGGGGGTTTTTTCCCCCCAAAAAAGGGGGGTTTTTTCCCCCCAAAAAAGGGGGGTTTTTTCCCCCCAAAAAAGGGGGGTTTTTTTTTTTTTTTTTTTTTTTTTTTTTTTTTTTTCCCCCCCCCCCCCCCCCCCCCCCCCCCCCCCCCCCCAAAAAAAAAAAAAAAAAAAAAAAAAAAAAAAAAAAAGGGGGGGGGGGGGGGGGGGGGGGGGGGGGGGGGGGGTTTTTTTTTTTTTTTTTTTTTTTTTTTTTTTTTTTTCCCCCCCCCCCCCCCCCCCCCCCCCCCCCCCCCCCCAAAAAAAAAAAAAAAAAAAAAAAAAAAAAAAAAAAAGGGGGGGGGGGGGGGGGGGGGGGGGGGGGGGGGGGGTTTTTTTTTTTTTTTTTTTTTTTTTTTTTTTTTTTTCCCCCCCCCCCCCCCCCCCCCCCCCCCCCCCCCCCCAAAAAAAAAAAAAAAAAAAAAAAAAAAAAAAAAAAAGGGGGGGGGGGGGGGGGGGGGGGGGGGGGGGGGGGGTTTTTTTTTTTTTTTTTTTTTTTTTTTTTTTTTTTTCCCCCCCCCCCCCCCCCCCCCCCCCCCCCCCCCCCCAAAAAAAAAAAAAAAAAAAAAAAAAAAAAAAAAAAAGGGGGGGGGGGGGGGGGGGGGGGGGGGGGGGGGGGGTTTTTTTTTTTTTTTTTTTTTTTTTTTTTTTTTTTTCCCCCCCCCCCCCCCCCCCCCCCCCCCCCCCCCCCCAAAAAAAAAAAAAAAAAAAAAAAAAAAAAAAAAAAAGGGGGGGGGGGGGGGGGGGGGGGGGGGGGGGGGGGGTTTTTTTTTTTTTTTTTTTTTTTTTTTTTTTTTTTTCCCCCCCCCCCCCCCCCCCCCCCCCCCCCCCCCCCCAAAAAAAAAAAAAAAAAAAAAAAAAAAAAAAAAAAAGGGGGGGGGGGGGGGGGGGGGGGGGGGGGGGGGGGGTTTTTTTTTTTTTTTTTTTTTTTTTTTTTTTTTTTTCCCCCCCCCCCCCCCCCCCCCCCCCCCCCCCCCCCCAAAAAAAAAAAAAAAAAAAAAAAAAAAAAAAAAAAAGGGGGGGGGGGGGGGGGGGGGGGGGGGGGGGGGGGGTTTTTTTTTTTTTTTTTTTTTTTTTTTTTTTTTTTTCCCCCCCCCCCCCCCCCCCCCCCCCCCCCCCCCCCCAAAAAAAAAAAAAAAAAAAAAAAAAAAAAAAAAAAAGGGGGGGGGGGGGGGGGGGGGGGGGGGGGGGGGGGGTTTTTTTTTTTTTTTTTTTTTTTTTTTTTTTTTTTTCCCCCCCCCCCCCCCCCCCCCCCCCCCCCCCCCCCCAAAAAAAAAAAAAAAAAAAAAAAAAAAAAAAAAAAAGGGGGGGGGGGGGGGGGGGGGGGGGGGGGGGGGGGGTTTTTTTTTTTTCCCCCCCCCCCCAAAAAAAAAAAAGGGGGGGGGGGGTTTTTTTTTTTTCCCCCCCCCCCCAAAAAAAAAAAAGGGGGGGGGGGGTTTTTTTTTTTTCCCCCCCCCCCCAAAAAAAAAAAAGGGGGGGGGGGGTTTTTTTTTTTTCCCCCCCCCCCCAAAAAAAAAAAAGGGGGGGGGGGGTTTTTTTTTTTTCCCCCCCCCCCCAAAAAAAAAAAAGGGGGGGGGGGGTTTTTTTTTTTTCCCCCCCCCCCCAAAAAAAAAAAAGGGGGGGGGGGGTTTTTTTTTTTTCCCCCCCCCCCCAAAAAAAAAAAAGGGGGGGGGGGGTTTTTTTTTTTTCCCCCCCCCCCCAAAAAAAAAAAAGGGGGGGGGGGGTTTTTTTTTCCCCCCCCCAAAAAAAAAGGGGGGGGGTTTTTTTTTCCCCCCCCCAAAAAAAAAGGGGGGGGGTTTTTTTTTCCCCCCCCCAAAAAAAAAGGGGGGGGGTTTTTTTTTCCCCCCCCCAAAAAAAAAGGGGGGGGGTTTTTTTTTCCCCCCCCCAAAAAAAAAGGGGGGGGGTTTTTTTTTCCCCCCCCCAAAAAAAAAGGGGGGGGGTTTTTTTTTCCCCCCCCCAAAAAAAAAGGGGGGGGGTTTTTTTTTCCCCCCCCCAAAAAAAAAGGGGGGGGGTTTTTTTTTCCCCCCCCCAAAAAAAAAGGGGGGGGGTTTTTTTTTCCCCCCCCCAAAAAAAAAGGGGGGGGGTTTTTTTTTCCCCCCCCCAAAAAAAAAGGGGGGGGGTTTTTTTTTCCCCCCCCCAAAAAAAAAGGGGGGGGGTTTTTTTTTCCCCCCCCCAAAAAAAAAGGGGGGGGGTTTTTTTTTCCCCCCCCCAAAAAAAAAGGGGGGGGGTTTTTTTTTCCCCCCCCCAAAAAAAAAGGGGGGGGGTTTTTTTTTCCCCCCCCCAAAAAAAAAGGGGGGGGGTTTTTTTTTCCCCCCCCCAAAAAAAAAGGGGGGGGGTTTTTTTTTCCCCCCCCCAAAAAAAAAGGGGGGGGGACGTACGTACGTACGTACGTACGTACGTACGTACGTACGTACGTACGTACGTACGT
>S2
CCAAGGTTAAGGTTCCGGTTCCAACCAAGGTTAAGGTTCCGGTTCCAACCAAGGTTAAGGTTCCGGTTCCAACCAAGGTTAAGGTTCCGGTTCCAACCAAGGTTAAGGTTCCGGTTCCAACCAAGGTTAAGGTTCCGGTTCCAATTTTTTCCCCCCCCCCAAAAAAAAAAGGGGGGGGGGTTTTTTTTTTCCCCCCAAAAAAAAAAGGGGGGGGGGTTTTTTTTTTCCCCCCCCCCAAAAAAGGGGGGGGGGTTTTTTTTTTCCCCCCCCCCAAAAAAAAAAGGGGGGTTTTTTCCCCCCCCCCAAAAAAAAAAGGGGGGGGGGTTTTTTTTTTCCCCCCAAAAAAAAAAGGGGGGGGGGTTTTTTTTTTCCCCCCCCCCAAAAAAGGGGGGGGGGTTTTTTTTTTCCCCCCCCCCAAAAAAAAAAGGGGGGTTTTTTCCCCCCCCCCAAAAAAAAAAGGGGGGGGGGTTTTTTTTTTCCCCCCAAAAAAAAAAGGGGGGGGGGTTTTTTTTTTCCCCCCCCCCAAAAAAGGGGGGGGGGTTTTTTTTTTCCCCCCCCCCAAAAAAAAAAGGGGGGTTTTTTCCCCCCCCCCAAAAAAAAAAGGGGGGGGGGTTTTTTTTTTCCCCCCAAAAAAAAAAGGGGGGGGGGTTTTTTTTTTCCCCCCCCCCAAAAAAGGGGGGGGGGTTTTTTTTTTCCCCCCCCCCAAAAAAAAAAGGGGGGTTTTTTCCCCCCCCCCAAAAAAAAAAGGGGGGGGGGTTTTTTTTTTCCCCCCAAAAAAAAAAGGGGGGGGGGTTTTTTTTTTCCCCCCCCCCAAAAAAGGGGGGGGGGTTTTTTTTTTCCCCCCCCCCAAAAAAAAAAGGGGGGTTTTTTCCCCCCCCCCAAAAAAAAAAGGGGGGGGGGTTTTTTTTTTCCCCCCAAAAAAAAAAGGGGGGGGGGTTTTTTTTTTCCCCCCCCCCAAAAAAGGGGGGGGGGTTTTTTTTTTCCCCCCCCCCAAAAAAAAAAGGGGGGTTTTTTCCCCCCCCCCAAAAAAAAAAGGGGGGGGGGTTTTTTTTTTCCCCCCAAAAAAAAAAGGGGGGGGGGTTTTTTTTTTCCCCCCCCCCAAAAAAGGGGGGGGGGTTTTTTTTTTCCCCCCCCCCAAAAAAAAAAGGGGGGTTTTTTCCCCCCCCCCAAAAAAAAAAGGGGGGGGGGTTTTTTTTTTCCCCCCAAAAAAAAAAGGGGGGGGGGTTTTTTTTTTCCCCCCCCCCAAAAAAGGGGGGGGGGTTTTTTTTTTCCCCCCCCCCAAAAAAAAAAGGGGGGTTTTTTCCCCCCCCCCAAAAAAAAAAGGGGGGGGGGTTTTTTTTTTCCCCCCAAAAAAAAAAGGGGGGGGGGTTTTTTTTTTCCCCCCCCCCAAAAAAGGGGGGGGGGTTTTTTTTTTCCCCCCCCCCAAAAAAAAAAGGGGGGTTTTTTCCAAGGTTCCCCCCAAGGTTCCAAAAAAGGTTCCAAGGGGGGTTTTTTCCAAGGTTCCCCCCAAGGTTCCAAAAAAGGTTCCAAGGGGGGTTTTTTCCAAGGTTCCCCCCAAGGTTCCAAAAAAGGTTCCAAGGGGGGTTTTTTCCAAGGTTCCCCCCAAGGTTCCAAAAAAGGTTCCAAGGGGGGTTTTTTCCAAGGTTCCCCCCAAGGTTCCAAAAAAGGTTCCAAGGGGGGTTTTTTCCAAGGTTCCCCCCAAGGTTCCAAAAAAGGTTCCAAGGGGGGTTTTTTCCAAGGTTCCCCCCAAGGTTCCAAAAAAGGTTCCAAGGGGGGTTTTTTCCAAGGTTCCCCCCAAGGTTCCAAAAAAGGTTCCAAGGGGGGTTTCCAAGGTTCCCAAGGTTCCAAAGGTTCCAAGGGTTTCCAAGGTTCCCAAGGTTCCAAAGGTTCCAAGGGTTTCCAAGGTTCCCAAGGTTCCAAAGGTTCCAAGGGTTTCCAAGGTTCCCAAGGTTCCAAAGGTTCCAAGGGTTTCCAAGGTTCCCAAGGTTCCAAAGGTTCCAAGGGTTTCCAAGGTTCCCAAGGTTCCAAAGGTTCCAAGGGTTTCCAAGGTTCCCAAGGTTCCAAAGGTTCCAAGGGTTTCCAAGGTTCCCAAGGTTCCAAAGGTTCCAAGGGTTTCCAAGGTTCCCAAGGTTCCAAAGGTTCCAAGGGTTTCCAAGGTTCCCAAGGTTCCAAAGGTTCCAAGGGTTTCCAAGGTTCCCAAGGTTCCAAAGGTTCCAAGGGTTTCCAAGGTTCCCAAGGTTCCAAAGGTTCCAAGGGTTTCCAAGGTTCCCAAGGTTCCAAAGGTTCCAAGGGTTTCCAAGGTTCCCAAGGTTCCAAAGGTTCCAAGGGTTTCCAAGGTTCCCAAGGTTCCAAAGGTTCCAAGGGTTTCCAAGGTTCCCAAGGTTCCAAAGGTTCCAAGGGTTTCCAAGGTTCCCAAGGTTCCAAAGGTTCCAAGGGTTTCCAAGGTTCCCAAGGTTCCAAAGGTTCCAAGGGACGTACGTACGTACGTACGTACGTACGTACGTACGTACGTACGTACGTACGTACGT
>S3
AGCGCAAGTGTACGTGTCCATATCAGCGCAAGTGTACGTGTCCATATCAGCGCAAGTGTACGTGTCCATATCAGCGCAAGTGTACGTGTCCATATCAGCGCAAGTGTACGTGTCCATATCAGCGCAAGTGTACGTGTCCATATCCCAAGGTTCCAAAGGGTTCCCAAGGGTTCCCAAAGGTTCCAAAGGGTTAAGGTTTCCAAGGGTTTCCAAAGGTTCCCAAGGGTTTCCAAGGGTTCCGGTTTCCCAAGGTTCCCAAAGGTTTCCAAAGGTTTCCCAAGGTTCCAACCAAGGTTCCAAAGGGTTCCCAAGGGTTCCCAAAGGTTCCAAAGGGTTAAGGTTTCCAAGGGTTTCCAAAGGTTCCCAAGGGTTTCCAAGGGTTCCGGTTTCCCAAGGTTCCCAAAGGTTTCCAAAGGTTTCCCAAGGTTCCAACCAAGGTTCCAAAGGGTTCCCAAGGGTTCCCAAAGGTTCCAAAGGGTTAAGGTTTCCAAGGGTTTCCAAAGGTTCCCAAGGGTTTCCAAGGGTTCCGGTTTCCCAAGGTTCCCAAAGGTTTCCAAAGGTTTCCCAAGGTTCCAACCAAGGTTCCAAAGGGTTCCCAAGGGTTCCCAAAGGTTCCAAAGGGTTAAGGTTTCCAAGGGTTTCCAAAGGTTCCCAAGGGTTTCCAAGGGTTCCGGTTTCCCAAGGTTCCCAAAGGTTTCCAAAGGTTTCCCAAGGTTCCAACCAAGGTTCCAAAGGGTTCCCAAGGGTTCCCAAAGGTTCCAAAGGGTTAAGGTTTCCAAGGGTTTCCAAAGGTTCCCAAGGGTTTCCAAGGGTTCCGGTTTCCCAAGGTTCCCAAAGGTTTCCAAAGGTTTCCCAAGGTTCCAACCAAGGTTCCAAAGGGTTCCCAAGGGTTCCCAAAGGTTCCAAAGGGTTAAGGTTTCCAAGGGTTTCCAAAGGTTCCCAAGGGTTTCCAAGGGTTCCGGTTTCCCAAGGTTCCCAAAGGTTTCCAAAGGTTTCCCAAGGTTCCAACCAAGGTTCCAAAGGGTTCCCAAGGGTTCCCAAAGGTTCCAAAGGGTTAAGGTTTCCAAGGGTTTCCAAAGGTTCCCAAGGGTTTCCAAGGGTTCCGGTTTCCCAAGGTTCCCAAAGGTTTCCAAAGGTTTCCCAAGGTTCCAACCAAGGTTCCAAAGGGTTCCCAAGGGTTCCCAAAGGTTCCAAAGGGTTAAGGTTTCCAAGGGTTTCCAAAGGTTCCCAAGGGTTTCCAAGGGTTCCGGTTTCCCAAGGTTCCCAAAGGTTTCCAAAGGTTTCCCAAGGTTCCAACCAAGGTTCCAAAGGGTTCCCAAGGGTTCCCAAAGGTTCCAAAGGGTTAAGGTTTCCAAGGGTTTCCAAAGGTTCCCAAGGGTTTCCAAGGGTTCCGGTTTCCCAAGGTTCCCAAAGGTTTCCAAAGGTTTCCCAAGGTTCCAATTTCAGTCTATGTCTCCCAGCACGTACATCAAAGAGTGCGAGTCAGGGTTTCAGTCTATGTCTCCCAGCACGTACATCAAAGAGTGCGAGTCAGGGTTTCAGTCTATGTCTCCCAGCACGTACATCAAAGAGTGCGAGTCAGGGTTTCAGTCTATGTCTCCCAGCACGTACATCAAAGAGTGCGAGTCAGGGTTTCAGTCTATGTCTCCCAGCACGTACATCAAAGAGTGCGAGTCAGGGTTTCAGTCTATGTCTCCCAGCACGTACATCAAAGAGTGCGAGTCAGGGTTTCAGTCTATGTCTCCCAGCACGTACATCAAAGAGTGCGAGTCAGGGTTTCAGTCTATGTCTCCCAGCACGTACATCAAAGAGTGCGAGTCAGGGCAGTCTATGTCTAGCACGTACATCGAGTGCGAGTCACAGTCTATGTCTAGCACGTACATCGAGTGCGAGTCACAGTCTATGTCTAGCACGTACATCGAGTGCGAGTCACAGTCTATGTCTAGCACGTACATCGAGTGCGAGTCACAGTCTATGTCTAGCACGTACATCGAGTGCGAGTCACAGTCTATGTCTAGCACGTACATCGAGTGCGAGTCACAGTCTATGTCTAGCACGTACATCGAGTGCGAGTCACAGTCTATGTCTAGCACGTACATCGAGTGCGAGTCACAGTCTATGTCTAGCACGTACATCGAGTGCGAGTCACAGTCTATGTCTAGCACGTACATCGAGTGCGAGTCACAGTCTATGTCTAGCACGTACATCGAGTGCGAGTCACAGTCTATGTCTAGCACGTACATCGAGTGCGAGTCACAGTCTATGTCTAGCACGTACATCGAGTGCGAGTCACAGTCTATGTCTAGCACGTACATCGAGTGCGAGTCACAGTCTATGTCTAGCACGTACATCGAGTGCGAGTCACAGTCTATGTCTAGCACGTACATCGAGTGCGAGTCACAGTCTATGTCTAGCACGTACATCGAGTGCGAGTCACAGTCTATGTCTAGCACGTACATCGAGTGCGAGTCAACGTACGTACGTACGTACGTACGTACGTACGTACGTACGTACGTACGTACGTACGT
>S4
GAGCACGAGTATGCGTCTACATCTGAGCACGAGTATGCGTCTACATCTGAGCACGAGTATGCGTCTACATCTGAGCACGAGTATGCGTCTACATCTGAGCACGAGTATGCGTCTACATCTGAGCACGAGTATGCGTCTACATCTAGCGCAAGAGTCATCGCGTCACGTAGCATCGTAGCAAGAGTCATCGAGTGTATCATGTGCAGTCGTACAGTACGTCACGTAGTCATGTGCAGCGTGTCTAGCAGTCTCCATCGTAGCATCGTACAGTATAGCAGTCTCCATATCAGCGCAAGAGTCATCGCGTCACGTAGCATCGTAGCAAGAGTCATCGAGTGTATCATGTGCAGTCGTACAGTACGTCACGTAGTCATGTGCAGCGTGTCTAGCAGTCTCCATCGTAGCATCGTACAGTATAGCAGTCTCCATATCAGCGCAAGAGTCATCGCGTCACGTAGCATCGTAGCAAGAGTCATCGAGTGTATCATGTGCAGTCGTACAGTACGTCACGTAGTCATGTGCAGCGTGTCTAGCAGTCTCCATCGTAGCATCGTACAGTATAGCAGTCTCCATATCAGCGCAAGAGTCATCGCGTCACGTAGCATCGTAGCAAGAGTCATCGAGTGTATCATGTGCAGTCGTACAGTACGTCACGTAGTCATGTGCAGCGTGTCTAGCAGTCTCCATCGTAGCATCGTACAGTATAGCAGTCTCCATATCAGCGCAAGAGTCATCGCGTCACGTAGCATCGTAGCAAGAGTCATCGAGTGTATCATGTGCAGTCGTACAGTACGTCACGTAGTCATGTGCAGCGTGTCTAGCAGTCTCCATCGTAGCATCGTACAGTATAGCAGTCTCCATATCAGCGCAAGAGTCATCGCGTCACGTAGCATCGTAGCAAGAGTCATCGAGTGTATCATGTGCAGTCGTACAGTACGTCACGTAGTCATGTGCAGCGTGTCTAGCAGTCTCCATCGTAGCATCGTACAGTATAGCAGTCTCCATATCAGCGCAAGAGTCATCGCGTCACGTAGCATCGTAGCAAGAGTCATCGAGTGTATCATGTGCAGTCGTACAGTACGTCACGTAGTCATGTGCAGCGTGTCTAGCAGTCTCCATCGTAGCATCGTACAGTATAGCAGTCTCCATATCAGCGCAAGAGTCATCGCGTCACGTAGCATCGTAGCAAGAGTCATCGAGTGTATCATGTGCAGTCGTACAGTACGTCACGTAGTCATGTGCAGCGTGTCTAGCAGTCTCCATCGTAGCATCGTACAGTATAGCAGTCTCCATATCAGCGCAAGAGTCATCGCGTCACGTAGCATCGTAGCAAGAGTCATCGAGTGTATCATGTGCAGTCGTACAGTACGTCACGTAGTCATGTGCAGCGTGTCTAGCAGTCTCCATCGTAGCATCGTACAGTATAGCAGTCTCCATATCCAGTTTTCTATGTCCTAGCCCACGTACAAATCGAAGTGCGAGGGGTCACAGTTTTCTATGTCCTAGCCCACGTACAAATCGAAGTGCGAGGGGTCACAGTTTTCTATGTCCTAGCCCACGTACAAATCGAAGTGCGAGGGGTCACAGTTTTCTATGTCCTAGCCCACGTACAAATCGAAGTGCGAGGGGTCACAGTTTTCTATGTCCTAGCCCACGTACAAATCGAAGTGCGAGGGGTCACAGTTTTCTATGTCCTAGCCCACGTACAAATCGAAGTGCGAGGGGTCACAGTTTTCTATGTCCTAGCCCACGTACAAATCGAAGTGCGAGGGGTCACAGTTTTCTATGTCCTAGCCCACGTACAAATCGAAGTGCGAGGGGTCACAGCTATGTCTTAGACGCATACTCGGAGTGCGATCACAGCTATGTCTTAGACGCATACTCGGAGTGCGATCACAGCTATGTCTTAGACGCATACTCGGAGTGCGATCACAGCTATGTCTTAGACGCATACTCGGAGTGCGATCACAGCTATGTCTTAGACGCATACTCGGAGTGCGATCACAGCTATGTCTTAGACGCATACTCGGAGTGCGATCACAGCTATGTCTTAGACGCATACTCGGAGTGCGATCACAGCTATGTCTTAGACGCATACTCGGAGTGCGATCACAGCTATGTCTTAGACGCATACTCGGAGTGCGATCACAGCTATGTCTTAGACGCATACTCGGAGTGCGATCACAGCTATGTCTTAGACGCATACTCGGAGTGCGATCACAGCTATGTCTTAGACGCATACTCGGAGTGCGATCACAGCTATGTCTTAGACGCATACTCGGAGTGCGATCACAGCTATGTCTTAGACGCATACTCGGAGTGCGATCACAGCTATGTCTTAGACGCATACTCGGAGTGCGATCACAGCTATGTCTTAGACGCATACTCGGAGTGCGATCACAGCTATGTCTTAGACGCATACTCGGAGTGCGATCACAGCTATGTCTTAGACGCATACTCGGAGTGCGATCAACGTACGTACGTACGTACGTACGTACGTACGTACGTACGTACGTACGTACGTACGT
>S1
TTTTTTCCCCCCAAAAAAGGGGGGTTTTTTCCCCCCAAAAAAGGGGGGTTTTTTCCCCCCAAAAAAGGGGGGTTTTTTCCCCCCAAAAAAGGGGGGTTTTTTTTTTTTTTTTTTTTTTTTTTTTTTTTTTTTCCCCCCCCCCCCCCCCCCCCCCCCCCCCCCCCCCCCAAAAAAAAAAAAAAAAAAAAAAAAAAAAAAAAAAAAGGGGGGGGGGGGGGGGGGGGGGGGGGGGGGGGGGGGTTTTTTTTTTTTTTTTTTTTTTTTTTTTTTTTTTTTCCCCCCCCCCCCCCCCCCCCCCCCCCCCCCCCCCCCAAAAAAAAAAAAAAAAAAAAAAAAAAAAAAAAAAAAGGGGGGGGGGGGGGGGGGGGGGGGGGGGGGGGGGGGTTTTTTTTTTTTTTTTTTTTTTTTTTTTTTTTTTTTCCCCCCCCCCCCCCCCCCCCCCCCCCCCCCCCCCCCAAAAAAAAAAAAAAAAAAAAAAAAAAAAAAAAAAAAGGGGGGGGGGGGGGGGGGGGGGGGGGGGGGGGGGGGTTTTTTTTTTTTTTTTTTTTTTTTTTTTTTTTTTTTCCCCCCCCCCCCCCCCCCCCCCCCCCCCCCCCCCCCAAAAAAAAAAAAAAAAAAAAAAAAAAAAAAAAAAAAGGGGGGGGGGGGGGGGGGGGGGGGGGGGGGGGGGGGTTTTTTTTTTTTTTTTTTTTTTTTTTTTTTTTTTTTCCCCCCCCCCCCCCCCCCCCCCCCCCCCCCCCCCCCAAAAAAAAAAAAAAAAAAAAAAAAAAAAAAAAAAAAGGGGGGGGGGGGGGGGGGGGGGGGGGGGGGGGGGGGTTTTTTTTTTTTTTTTTTTTTTTTTTTTTTTTTTTTCCCCCCCCCCCCCCCCCCCCCCCCCCCCCCCCCCCCAAAAAAAAAAAAAAAAAAAAAAAAAAAAAAAAAAAAGGGGGGGGGGGGGGGGGGGGGGGGGGGGGGGGGGGGTTTTTTTTTTTTTTTTTTTTTTTTTTTTTTTTTTTTCCCCCCCCCCCCCCCCCCCCCCCCCCCCCCCCCCCCAAAAAAAAAAAAAAAAAAAAAAAAAAAAAAAAAAAAGGGGGGGGGGGGGGGGGGGGGGGGGGGGGGGGGGGGTTTTTTTTTTTTTTTTTTTTTTTTTTTTTTTTTTTTCCCCCCCCCCCCCCCCCCCCCCCCCCCCCCCCCCCCAAAAAAAAAAAAAAAAAAAAAAAAAAAAAAAAAAAAGGGGGGGGGGGGGGGGGGGGGGGGGGGGGGGGGGGGTTTTTTTTTTTTTTTTTTTTTTTTTTTTTTTTTTTTCCCCCCCCCCCCCCCCCCCCCCCCCCCCCCCCCCCCAAAAAAAAAAAAAAAAAAAAAAAAAAAAAAAAAAAAGGGGGGGGGGGGGGGGGGGGGGGGGGGGGGGGGGGGTTTTTTTTTTTTCCCCCCCCCCCCAAAAAAAAAAAAGGGGGGGGGGGGTTTTTTTTTTTTCCCCCCCCCCCCAAAAAAAAAAAAGGGGGGGGGGGGTTTTTTTTTTTTCCCCCCCCCCCCAAAAAAAAAAAAGGGGGGGGGGGGTTTTTTTTTTTTCCCCCCCCCCCCAAAAAAAAAAAAGGGGGGGGGGGGTTTTTTTTTTTTCCCCCCCCCCCCAAAAAAAAAAAAGGGGGGGGGGGGTTTTTTTTTTTTCCCCCCCCCCCCAAAAAAAAAAAAGGGGGGGGGGGGTTTTTTTTTTTTCCCCCCCCCCCCAAAAAAAAAAAAGGGGGGGGGGGGTTTTTTTTTTTTCCCCCCCCCCCCAAAAAAAAAAAAGGGGGGGGGGGGTTTTTTTTTTTTCCCCCCCCCCCCAAAAAAAAAAAAGGGGGGGGGGGGTTTTTTTTTTTTCCCCCCCCCCCCAAAAAAAAAAAAGGGGGGGGGGGGTTTTTTTTTCCCCCCCCCAAAAAAAAAGGGGGGGGGTTTTTTTTTCCCCCCCCCAAAAAAAAAGGGGGGGGGTTTTTTTTTCCCCCCCCCAAAAAAAAAGGGGGGGGGTTTTTTTTTCCCCCCCCCAAAAAAAAAGGGGGGGGGTTTTTTTTTCCCCCCCCCAAAAAAAAAGGGGGGGGGTTTTTTTTTCCCCCCCCCAAAAAAAAAGGGGGGGGGTTTTTTTTTCCCCCCCCCAAAAAAAAAGGGGGGGGGTTTTTTTTTCCCCCCCCCAAAAAAAAAGGGGGGGGGTTTTTTTTTCCCCCCCCCAAAAAAAAAGGGGGGGGGTTTTTTTTTCCCCCCCCCAAAAAAAAAGGGGGGGGGTTTTTTTTTCCCCCCCCCAAAAAAAAAGGGGGGGGGTTTTTTTTTCCCCCCCCCAAAAAAAAAGGGGGGGGGTTTTTTTTTCCCCCCCCCAAAAAAAAAGGGGGGGGGTTTTTTTTTCCCCCCCCCAAAAAAAAAGGGGGGGGGTTTTTTTTTCCCCCCCCCAAAAAAAAAGGGGGGGGGTTTTTTTTTCCCCCCCCCAAAAAAAAAGGGGGGGGGTTTTTTTTTCCCCCCCCCAAAAAAAAAGGGGGGGGGACGTACGTACGTACGTACGTACGTACGTACGTACGTACGTACGT
>S2
CCAAGGTTAAGGTTCCGGTTCCAACCAAGGTTAAGGTTCCGGTTCCAACCAAGGTTAAGGTTCCGGTTCCAACCAAGGTTAAGGTTCCGGTTCCAATTTTTTCCCCCCCCCCAAAAAAAAAAGGGGGGGGGGTTTTTTTTTTCCCCCCAAAAAAAAAAGGGGGGGGGGTTTTTTTTTTCCCCCCCCCCAAAAAAGGGGGGGGGGTTTTTTTTTTCCCCCCCCCCAAAAAAAAAAGGGGGGTTTTTTCCCCCCCCCCAAAAAAAAAAGGGGGGGGGGTTTTTTTTTTCCCCCCAAAAAAAAAAGGGGGGGGGGTTTTTTTTTTCCCCCCCCCCAAAAAAGGGGGGGGGGTTTTTTTTTTCCCCCCCCCCAAAAAAAAAAGGGGGGTTTTTTCCCCCCCCCCAAAAAAAAAAGGGGGGGGGGTTTTTTTTTTCCCCCCAAAAAAAAAAGGGGGGGGGGTTTTTTTTTTCCCCCCCCCCAAAAAAGGGGGGGGGGTTTTTTTTTTCCCCCCCCCCAAAAAAAAAAGGGGGGTTTTTTCCCCCCCCCCAAAAAAAAAAGGGGGGGGGGTTTTTTTTTTCCCCCCAAAAAAAAAAGGGGGGGGGGTTTTTTTTTTCCCCCCCCCCAAAAAAGGGGGGGGGGTTTTTTTTTTCCCCCCCCCCAAAAAAAAAAGGGGGGTTTTTTCCCCCCCCCCAAAAAAAAAAGGGGGGGGGGTTTTTTTTTTCCCCCCAAAAAAAAAAGGGGGGGGGGTTTTTTTTTTCCCCCCCCCCAAAAAAGGGGGGGGGGTTTTTTTTTTCCCCCCCCCCAAAAAAAAAAGGGGGGTTTTTTCCCCCCCCCCAAAAAAAAAAGGGGGGGGGGTTTTTTTTTTCCCCCCAAAAAAAAAAGGGGGGGGGGTTTTTTTTTTCCCCCCCCCCAAAAAAGGGGGGGGGGTTTTTTTTTTCCCCCCCCCCAAAAAAAAAAGGGGGGTTTTTTCCCCCCCCCCAAAAAAAAAAGGGGGGGGGGTTTTTTTTTTCCCCCCAAAAAAAAAAGGGGGGGGGGTTTTTTTTTTCCCCCCCCCCAAAAAAGGGGGGGGGGTTTTTTTTTTCCCCCCCCCCAAAAAAAAAAGGGGGGTTTTTTCCCCCCCCCCAAAAAAAAAAGGGGGGGGGGTTTTTTTTTTCCCCCCAAAAAAAAAAGGGGGGGGGGTTTTTTTTTTCCCCCCCCCCAAAAAAGGGGGGGGGGTTTTTTTTTTCCCCCCCCCCAAAAAAAAAAGGGGGGTTTTTTCCCCCCCCCCAAAAAAAAAAGGGGGGGGGGTTTTTTTTTTCCCCCCAAAAAAAAAAGGGGGGGGGGTTTTTTTTTTCCCCCCCCCCAAAAAAGGGGGGGGGGTTTTTTTTTTCCCCCCCCCCAAAAAAAAAAGGGGGGTTTTTTCCAAGGTTCCCCCCAAGGTTCCAAAAAAGGTTCCAAGGGGGGTTTTTTCCAAGGTTCCCCCCAAGGTTCCAAAAAAGGTTCCAAGGGGGGTTTTTTCCAAGGTTCCCCCCAAGGTTCCAAAAAAGGTTCCAAGGGGGGTTTTTTCCAAGGTTCCCCCCAAGGTTCCAAAAAAGGTTCCAAGGGGGGTTTTTTCCAAGGTTCCCCCCAAGGTTCCAAAAAAGGTTCCAAGGGGGGTTTTTTCCAAGGTTCCCCCCAAGGTTCCAAAAAAGGTTCCAAGGGGGGTTTTTTCCAAGGTTCCCCCCAAGGTTCCAAAAAAGGTTCCAAGGGGGGTTTTTTCCAAGGTTCCCCCCAAGGTTCCAAAAAAGGTTCCAAGGGGGGTTTTTTCCAAGGTTCCCCCCAAGGTTCCAAAAAAGGTTCCAAGGGGGGTTTTTTCCAAGGTTCCCCCCAAGGTTCCAAAAAAGGTTCCAAGGGGGGTTTCCAAGGTTCCCAAGGTTCCAAAGGTTCCAAGGGTTTCCAAGGTTCCCAAGGTTCCAAAGGTTCCAAGGGTTTCCAAGGTTCCCAAGGTTCCAAAGGTTCCAAGGGTTTCCAAGGTTCCCAAGGTTCCAAAGGTTCCAAGGGTTTCCAAGGTTCCCAAGGTTCCAAAGGTTCCAAGGGTTTCCAAGGTTCCCAAGGTTCCAAAGGTTCCAAGGGTTTCCAAGGTTCCCAAGGTTCCAAAGGTTCCAAGGGTTTCCAAGGTTCCCAAGGTTCCAAAGGTTCCAAGGGTTTCCAAGGTTCCCAAGGTTCCAAAGGTTCCAAGGGTTTCCAAGGTTCCCAAGGTTCCAAAGGTTCCAAGGGTTTCCAAGGTTCCCAAGGTTCCAAAGGTTCCAAGGGTTTCCAAGGTTCCCAAGGTTCCAAAGGTTCCAAGGGTTTCCAAGGTTCCCAAGGTTCCAAAGGTTCCAAGGGTTTCCAAGGTTCCCAAGGTTCCAAAGGTTCCAAGGGTTTCCAAGGTTCCCAAGGTTCCAAAGGTTCCAAGGGTTTCCAAGGTTCCCAAGGTTCCAAAGGTTCCAAGGGTTTCCAAGGTTCCCAAGGTTCCAAAGGTTCCAAGGGACGTACGTACGTACGTACGTACGTACGTACGTACGTACGTACGT
>S3
AGCGCAAGTGTACGTGTCCATATCAGCGCAAGTGTACGTGTCCATATCAGCGCAAGTGTACGTGTCCATATCAGCGCAAGTGTACGTGTCCATATCCCAAGGTTCCAAAGGGTTCCCAAGGGTTCCCAAAGGTTCCAAAGGGTTAAGGTTTCCAAGGGTTTCCAAAGGTTCCCAAGGGTTTCCAAGGGTTCCGGTTTCCCAAGGTTCCCAAAGGTTTCCAAAGGTTTCCCAAGGTTCCAACCAAGGTTCCAAAGGGTTCCCAAGGGTTCCCAAAGGTTCCAAAGGGTTAAGGTTTCCAAGGGTTTCCAAAGGTTCCCAAGGGTTTCCAAGGGTTCCGGTTTCCCAAGGTTCCCAAAGGTTTCCAAAGGTTTCCCAAGGTTCCAACCAAGGTTCCAAAGGGTTCCCAAGGGTTCCCAAAGGTTCCAAAGGGTTAAGGTTTCCAAGGGTTTCCAAAGGTTCCCAAGGGTTTCCAAGGGTTCCGGTTTCCCAAGGTTCCCAAAGGTTTCCAAAGGTTTCCCAAGGTTCCAACCAAGGTTCCAAAGGGTTCCCAAGGGTTCCCAAAGGTTCCAAAGGGTTAAGGTTTCCAAGGGTTTCCAAAGGTTCCCAAGGGTTTCCAAGGGTTCCGGTTTCCCAAGGTTCCCAAAGGTTTCCAAAGGTTTCCCAAGGTTCCAACCAAGGTTCCAAAGGGTTCCCAAGGGTTCCCAAAGGTTCCAAAGGGTTAAGGTTTCCAAGGGTTTCCAAAGGTTCCCAAGGGTTTCCAAGGGTTCCGGTTTCCCAAGGTTCCCAAAGGTTTCCAAAGGTTTCCCAAGGTTCCAACCAAGGTTCCAAAGGGTTCCCAAGGGTTCCCAAAGGTTCCAAAGGGTTAAGGTTTCCAAGGGTTTCCAAAGGTTCCCAAGGGTTTCCAAGGGTTCCGGTTTCCCAAGGTTCCCAAAGGTTTCCAAAGGTTTCCCAAGGTTCCAACCAAGGTTCCAAAGGGTTCCCAAGGGTTCCCAAAGGTTCCAAAGGGTTAAGGTTTCCAAGGGTTTCCAAAGGTTCCCAAGGGTTTCCAAGGGTTCCGGTTTCCCAAGGTTCCCAAAGGTTTCCAAAGGTTTCCCAAGGTTCCAACCAAGGTTCCAAAGGGTTCCCAAGGGTTCCCAAAGGTTCCAAAGGGTTAAGGTTTCCAAGGGTTTCCAAAGGTTCCCAAGGGTTTCCAAGGGTTCCGGTTTCCCAAGGTTCCCAAAGGTTTCCAAAGGTTTCCCAAGGTTCCAACCAAGGTTCCAAAGGGTTCCCAAGGGTTCCCAAAGGTTCCAAAGGGTTAAGGTTTCCAAGGGTTTCCAAAGGTTCCCAAGGGTTTCCAAGGGTTCCGGTTTCCCAAGGTTCCCAAAGGTTTCCAAAGGTTTCCCAAGGTTCCAATTTCAGTCTATGTCTCCCAGCACGTACATCAAAGAGTGCGAGTCAGGGTTTCAGTCTATGTCTCCCAGCACGTACATCAAAGAGTGCGAGTCAGGGTTTCAGTCTATGTCTCCCAGCACGTACATCAAAGAGTGCGAGTCAGGGTTTCAGTCTATGTCTCCCAGCACGTACATCAAAGAGTGCGAGTCAGGGTTTCAGTCTATGTCTCCCAGCACGTACATCAAAGAGTGCGAGTCAGGGTTTCAGTCTATGTCTCCCAGCACGTACATCAAAGAGTGCGAGTCAGGGTTTCAGTCTATGTCTCCCAGCACGTACATCAAAGAGTGCGAGTCAGGGTTTCAGTCTATGTCTCCCAGCACGTACATCAAAGAGTGCGAGTCAGGGTTTCAGTCTATGTCTCCCAGCACGTACATCAAAGAGTGCGAGTCAGGGTTTCAGTCTATGTCTCCCAGCACGTACATCAAAGAGTGCGAGTCAGGGCAGTCTATGTCTAGCACGTACATCGAGTGCGAGTCACAGTCTATGTCTAGCACGTACATCGAGTGCGAGTCACAGTCTATGTCTAGCACGTACATCGAGTGCGAGTCACAGTCTATGTCTAGCACGTACATCGAGTGCGAGTCACAGTCTATGTCTAGCACGTACATCGAGTGCGAGTCACAGTCTATGTCTAGCACGTACATCGAGTGCGAGTCACAGTCTATGTCTAGCACGTACATCGAGTGCGAGTCACAGTCTATGTCTAGCACGTACATCGAGTGCGAGTCACAGTCTATGTCTAGCACGTACATCGAGTGCGAGTCACAGTCTATGTCTAGCACGTACATCGAGTGCGAGTCACAGTCTATGTCTAGCACGTACATCGAGTGCGAGTCACAGTCTATGTCTAGCACGTACATCGAGTGCGAGTCACAGTCTATGTCTAGCACGTACATCGAGTGCGAGTCACAGTCTATGTCTAGCACGTACATCGAGTGCGAGTCACAGTCTATGTCTAGCACGTACATCGAGTGCGAGTCACAGTCTATGTCTAGCACGTACATCGAGTGCGAGTCACAGTCTATGTCTAGCACGTACATCGAGTGCGAGTCAACGTACGTACGTACGTACGTACGTACGTACGTACGTACGTACGT
>S4
GAGCACGAGTATGCGTCTACATCTGAGCACGAGTATGCGTCTACATCTGAGCACGAGTATGCGTCTACATCTGAGCACGAGTATGCGTCTACATCTAGCGCAAGAGTCATCGCGTCACGTAGCATCGTAGCAAGAGTCATCGAGTGTATCATGTGCAGTCGTACAGTACGTCACGTAGTCATGTGCAGCGTGTCTAGCAGTCTCCATCGTAGCATCGTACAGTATAGCAGTCTCCATATCAGCGCAAGAGTCATCGCGTCACGTAGCATCGTAGCAAGAGTCATCGAGTGTATCATGTGCAGTCGTACAGTACGTCACGTAGTCATGTGCAGCGTGTCTAGCAGTCTCCATCGTAGCATCGTACAGTATAGCAGTCTCCATATCAGCGCAAGAGTCATCGCGTCACGTAGCATCGTAGCAAGAGTCATCGAGTGTATCATGTGCAGTCGTACAGTACGTCACGTAGTCATGTGCAGCGTGTCTAGCAGTCTCCATCGTAGCATCGTACAGTATAGCAGTCTCCATATCAGCGCAAGAGTCATCGCGTCACGTAGCATCGTAGCAAGAGTCATCGAGTGTATCATGTGCAGTCGTACAGTACGTCACGTAGTCATGTGCAGCGTGTCTAGCAGTCTCCATCGTAGCATCGTACAGTATAGCAGTCTCCATATCAGCGCAAGAGTCATCGCGTCACGTAGCATCGTAGCAAGAGTCATCGAGTGTATCATGTGCAGTCGTACAGTACGTCACGTAGTCATGTGCAGCGTGTCTAGCAGTCTCCATCGTAGCATCGTACAGTATAGCAGTCTCCATATCAGCGCAAGAGTCATCGCGTCACGTAGCATCGTAGCAAGAGTCATCGAGTGTATCATGTGCAGTCGTACAGTACGTCACGTAGTCATGTGCAGCGTGTCTAGCAGTCTCCATCGTAGCATCGTACAGTATAGCAGTCTCCATATCAGCGCAAGAGTCATCGCGTCACGTAGCATCGTAGCAAGAGTCATCGAGTGTATCATGTGCAGTCGTACAGTACGTCACGTAGTCATGTGCAGCGTGTCTAGCAGTCTCCATCGTAGCATCGTACAGTATAGCAGTCTCCATATCAGCGCAAGAGTCATCGCGTCACGTAGCATCGTAGCAAGAGTCATCGAGTGTATCATGTGCAGTCGTACAGTACGTCACGTAGTCATGTGCAGCGTGTCTAGCAGTCTCCATCGTAGCATCGTACAGTATAGCAGTCTCCATATCAGCGCAAGAGTCATCGCGTCACGTAGCATCGTAGCAAGAGTCATCGAGTGTATCATGTGCAGTCGTACAGTACGTCACGTAGTCATGTGCAGCGTGTCTAGCAGTCTCCATCGTAGCATCGTACAGTATAGCAGTCTCCATATCCAGTTTTCTATGTCCTAGCCCACGTACAAATCGAAGTGCGAGGGGTCACAGTTTTCTATGTCCTAGCCCACGTACAAATCGAAGTGCGAGGGGTCACAGTTTTCTATGTCCTAGCCCACGTACAAATCGAAGTGCGAGGGGTCACAGTTTTCTATGTCCTAGCCCACGTACAAATCGAAGTGCGAGGGGTCACAGTTTTCTATGTCCTAGCCCACGTACAAATCGAAGTGCGAGGGGTCACAGTTTTCTATGTCCTAGCCCACGTACAAATCGAAGTGCGAGGGGTCACAGTTTTCTATGTCCTAGCCCACGTACAAATCGAAGTGCGAGGGGTCACAGTTTTCTATGTCCTAGCCCACGTACAAATCGAAGTGCGAGGGGTCACAGTTTTCTATGTCCTAGCCCACGTACAAATCGAAGTGCGAGGGGTCACAGTTTTCTATGTCCTAGCCCACGTACAAATCGAAGTGCGAGGGGTCACAGCTATGTCTTAGACGCATACTCGGAGTGCGATCACAGCTATGTCTTAGACGCATACTCGGAGTGCGATCACAGCTATGTCTTAGACGCATACTCGGAGTGCGATCACAGCTATGTCTTAGACGCATACTCGGAGTGCGATCACAGCTATGTCTTAGACGCATACTCGGAGTGCGATCACAGCTATGTCTTAGACGCATACTCGGAGTGCGATCACAGCTATGTCTTAGACGCATACTCGGAGTGCGATCACAGCTATGTCTTAGACGCATACTCGGAGTGCGATCACAGCTATGTCTTAGACGCATACTCGGAGTGCGATCACAGCTATGTCTTAGACGCATACTCGGAGTGCGATCACAGCTATGTCTTAGACGCATACTCGGAGTGCGATCACAGCTATGTCTTAGACGCATACTCGGAGTGCGATCACAGCTATGTCTTAGACGCATACTCGGAGTGCGATCACAGCTATGTCTTAGACGCATACTCGGAGTGCGATCACAGCTATGTCTTAGACGCATACTCGGAGTGCGATCACAGCTATGTCTTAGACGCATACTCGGAGTGCGATCACAGCTATGTCTTAGACGCATACTCGGAGTGCGATCAACGTACGTACGTACGTACGTACGTACGTACGTACGTACGTACGT
>S1
TTTTTTTTTTTTTTTTTTTTTTTTTTTTTTTTTTTTCCCCCCCCCCCCCCCCCCCCCCCCCCCCCCCCCCCCAAAAAAAAAAAAAAAAAAAAAAAAAAAAAAAAAAAAGGGGGGGGGGGGGGGGGGGGGGGGGGGGGGGGGGGGTTTTTTTTTTTTTTTTTTTTTTTTTTTTTTTTTTTTCCCCCCCCCCCCCCCCCCCCCCCCCCCCCCCCCCCCAAAAAAAAAAAAAAAAAAAAAAAAAAAAAAAAAAAAGGGGGGGGGGGGGGGGGGGGGGGGGGGGGGGGGGGGTTTTTTTTTTTTTTTTTTTTTTTTTTTTTTTTTTTTCCCCCCCCCCCCCCCCCCCCCCCCCCCCCCCCCCCCAAAAAAAAAAAAAAAAAAAAAAAAAAAAAAAAAAAAGGGGGGGGGGGGGGGGGGGGGGGGGGGGGGGGGGGGTTTTTTTTTTTTTTTTTTTTTTTTTTTTTTTTTTTTCCCCCCCCCCCCCCCCCCCCCCCCCCCCCCCCCCCCAAAAAAAAAAAAAAAAAAAAAAAAAAAAAAAAAAAAGGGGGGGGGGGGGGGGGGGGGGGGGGGGGGGGGGGGTTTTTTTTTTTTTTTTTTTTTTTTTTTTTTTTTTTTCCCCCCCCCCCCCCCCCCCCCCCCCCCCCCCCCCCCAAAAAAAAAAAAAAAAAAAAAAAAAAAAAAAAAAAAGGGGGGGGGGGGGGGGGGGGGGGGGGGGGGGGGGGGTTTTTTTTTTTTTTTTTTTTTTTTTTTTTTTTTTTTCCCCCCCCCCCCCCCCCCCCCCCCCCCCCCCCCCCCAAAAAAAAAAAAAAAAAAAAAAAAAAAAAAAAAAAAGGGGGGGGGGGGGGGGGGGGGGGGGGGGGGGGGGGGTTTTTTTTTTTTTTTTTTTTTTTTTTTTTTTTTTTTCCCCCCCCCCCCCCCCCCCCCCCCCCCCCCCCCCCCAAAAAAAAAAAAAAAAAAAAAAAAAAAAAAAAAAAAGGGGGGGGGGGGGGGGGGGGGGGGGGGGGGGGGGGGTTTTTTTTTTTTTTTTTTTTTTTTTTTTTTTTTTTTCCCCCCCCCCCCCCCCCCCCCCCCCCCCCCCCCCCCAAAAAAAAAAAAAAAAAAAAAAAAAAAAAAAAAAAAGGGGGGGGGGGGGGGGGGGGGGGGGGGGGGGGGGGGTTTTTTTTTTTTTTTTTTTTTTTTTTTTTTTTTTTTCCCCCCCCCCCCCCCCCCCCCCCCCCCCCCCCCCCCAAAAAAAAAAAAAAAAAAAAAAAAAAAAAAAAAAAAGGGGGGGGGGGGGGGGGGGGGGGGGGGGGGGGGGGGTTTTTTTTTTTTTTTTTTTTTTTTTTTTTTTTTTTTCCCCCCCCCCCCCCCCCCCCCCCCCCCCCCCCCCCCAAAAAAAAAAAAAAAAAAAAAAAAAAAAAAAAAAAAGGGGGGGGGGGGGGGGGGGGGGGGGGGGGGGGGGGGTTTTTTTTTTTTTTTTTTTTTTTTTTTTTTTTTTTTCCCCCCCCCCCCCCCCCCCCCCCCCCCCCCCCCCCCAAAAAAAAAAAAAAAAAAAAAAAAAAAAAAAAAAAAGGGGGGGGGGGGGGGGGGGGGGGGGGGGGGGGGGGGTTTTTTTTTTTTCCCCCCCCCCCCAAAAAAAAAAAAGGGGGGGGGGGGTTTTTTTTTTTTCCCCCCCCCCCCAAAAAAAAAAAAGGGGGGGGGGGGTTTTTTTTTTTTCCCCCCCCCCCCAAAAAAAAAAAAGGGGGGGGGGGGTTTTTTTTTTTTCCCCCCCCCCCCAAAAAAAAAAAAGGGGGGGGGGGGTTTTTTTTTTTTCCCCCCCCCCCCAAAAAAAAAAAAGGGGGGGGGGGGTTTTTTTTTTTTCCCCCCCCCCCCAAAAAAAAAAAAGGGGGGGGGGGGTTTTTTTTTTTTCCCCCCCCCCCCAAAAAAAAAAAAGGGGGGGGGGGGTTTTTTTTTTTTCCCCCCCCCCCCAAAAAAAAAAAAGGGGGGGGGGGGTTTTTTTTTCCCCCCCCCAAAAAAAAAGGGGGGGGGTTTTTTTTTCCCCCCCCCAAAAAAAAAGGGGGGGGGTTTTTTTTTCCCCCCCCCAAAAAAAAAGGGGGGGGGTTTTTTTTTCCCCCCCCCAAAAAAAAAGGGGGGGGGTTTTTTTTTCCCCCCCCCAAAAAAAAAGGGGGGGGGTTTTTTTTTCCCCCCCCCAAAAAAAAAGGGGGGGGGTTTTTTTTTCCCCCCCCCAAAAAAAAAGGGGGGGGGTTTTTTTTTCCCCCCCCCAAAAAAAAAGGGGGGGGGTTTTTTTTTCCCCCCCCCAAAAAAAAAGGGGGGGGGTTTTTTTTTCCCCCCCCCAAAAAAAAAGGGGGGGGGTTTTTTTTTCCCCCCCCCAAAAAAAAAGGGGGGGGGTTTTTTTTTCCCCCCCCCAAAAAAAAAGGGGGGGGGTTTTTTTTTCCCCCCCCCAAAAAAAAAGGGGGGGGGTTTTTTTTTCCCCCCCCCAAAAAAAAAGGGGGGGGGTTTTTTTTTCCCCCCCCCAAAAAAAAAGGGGGGGGGACGTACGTACGTACGTACGT
>S2
TTTTTTCCCCCCCCCCAAAAAAAAAAGGGGGGGGGGTTTTTTTTTTCCCCCCAAAAAAAAAAGGGGGGGGGGTTTTTTTTTTCCCCCCCCCCAAAAAAGGGGGGGGGGTTTTTTTTTTCCCCCCCCCCAAAAAAAAAAGGGGGGTTTTTTCCCCCCCCCCAAAAAAAAAAGGGGGGGGGGTTTTTTTTTTCCCCCCAAAAAAAAAAGGGGGGGGGGTTTTTTTTTTCCCCCCCCCCAAAAAAGGGGGGGGGGTTTTTTTTTTCCCCCCCCCCAAAAAAAAAAGGGGGGTTTTTTCCCCCCCCCCAAAAAAAAAAGGGGGGGGGGTTTTTTTTTTCCCCCCAAAAAAAAAAGGGGGGGGGGTTTTTTTTTTCCCCCCCCCCAAAAAAGGGGGGGGGGTTTTTTTTTTCCCCCCCCCCAAAAAAAAAAGGGGGGTTTTTTCCCCCCCCCCAAAAAAAAAAGGGGGGGGGGTTTTTTTTTTCCCCCCAAAAAAAAAAGGGGGGGGGGTTTTTTTTTTCCCCCCCCCCAAAAAAGGGGGGGGGGTTTTTTTTTTCCCCCCCCCCAAAAAAAAAAGGGGGGTTTTTTCCCCCCCCCCAAAAAAAAAAGGGGGGGGGGTTTTTTTTTTCCCCCCAAAAAAAAAAGGGGGGGGGGTTTTTTTTTTCCCCCCCCCCAAAAAAGGGGGGGGGGTTTTTTTTTTCCCCCCCCCCAAAAAAAAAAGGGGGGTTTTTTCCCCCCCCCCAAAAAAAAAAGGGGGGGGGGTTTTTTTTTTCCCCCCAAAAAAAAAAGGGGGGGGGGTTTTTTTTTTCCCCCCCCCCAAAAAAGGGGGGGGGGTTTTTTTTTTCCCCCCCCCCAAAAAAAAAAGGGGGGTTTTTTCCCCCCCCCCAAAAAAAAAAGGGGGGGGGGTTTTTTTTTTCCCCCCAAAAAAAAAAGGGGGGGGGGTTTTTTTTTTCCCCCCCCCCAAAAAAGGGGGGGGGGTTTTTTTTTTCCCCCCCCCCAAAAAAAAAAGGGGGGTTTTTTCCCCCCCCCCAAAAAAAAAAGGGGGGGGGGTTTTTTTTTTCCCCCCAAAAAAAAAAGGGGGGGGGGTTTTTTTTTTCCCCCCCCCCAAAAAAGGGGGGGGGGTTTTTTTTTTCCCCCCCCCCAAAAAAAAAAGGGGGGTTTTTTCCCCCCCCCCAAAAAAAAAAGGGGGGGGGGTTTTTTTTTTCCCCCCAAAAAAAAAAGGGGGGGGGGTTTTTTTTTTCCCCCCCCCCAAAAAAGGGGGGGGGGTTTTTTTTTTCCCCCCCCCCAAAAAAAAAAGGGGGGTTTTTTCCCCCCCCCCAAAAAAAAAAGGGGGGGGGGTTTTTTTTTTCCCCCCAAAAAAAAAAGGGGGGGGGGTTTTTTTTTTCCCCCCCCCCAAAAAAGGGGGGGGGGTTTTTTTTTTCCCCCCCCCCAAAAAAAAAAGGGGGGTTTTTTCCCCCCCCCCAAAAAAAAAAGGGGGGGGGGTTTTTTTTTTCCCCCCAAAAAAAAAAGGGGGGGGGGTTTTTTTTTTCCCCCCCCCCAAAAAAGGGGGGGGGGTTTTTTTTTTCCCCCCCCCCAAAAAAAAAAGGGGGGTTTTTTCCAAGGTTCCCCCCAAGGTTCCAAAAAAGGTTCCAAGGGGGGTTTTTTCCAAGGTTCCCCCCAAGGTTCCAAAAAAGGTTCCAAGGGGGGTTTTTTCCAAGGTTCCCCCCAAGGTTCCAAAAAAGGTTCCAAGGGGGGTTTTTTCCAAGGTTCCCCCCAAGGTTCCAAAAAAGGTTCCAAGGGGGGTTTTTTCCAAGGTTCCCCCCAAGGTTCCAAAAAAGGTTCCAAGGGGGGTTTTTTCCAAGGTTCCCCCCAAGGTTCCAAAAAAGGTTCCAAGGGGGGTTTTTTCCAAGGTTCCCCCCAAGGTTCCAAAAAAGGTTCCAAGGGGGGTTTTTTCCAAGGTTCCCCCCAAGGTTCCAAAAAAGGTTCCAAGGGGGGTTTCCAAGGTTCCCAAGGTTCCAAAGGTTCCAAGGGTTTCCAAGGTTCCCAAGGTTCCAAAGGTTCCAAGGGTTTCCAAGGTTCCCAAGGTTCCAAAGGTTCCAAGGGTTTCCAAGGTTCCCAAGGTTCCAAAGGTTCCAAGGGTTTCCAAGGTTCCCAAGGTTCCAAAGGTTCCAAGGGTTTCCAAGGTTCCCAAGGTTCCAAAGGTTCCAAGGGTTTCCAAGGTTCCCAAGGTTCCAAAGGTTCCAAGGGTTTCCAAGGTTCCCAAGGTTCCAAAGGTTCCAAGGGTTTCCAAGGTTCCCAAGGTTCCAAAGGTTCCAAGGGTTTCCAAGGTTCCCAAGGTTCCAAAGGTTCCAAGGGTTTCCAAGGTTCCCAAGGTTCCAAAGGTTCCAAGGGTTTCCAAGGTTCCCAAGGTTCCAAAGGTTCCAAGGGTTTCCAAGGTTCCCAAGGTTCCAAAGGTTCCAAGGGTTTCCAAGGTTCCCAAGGTTCCAAAGGTTCCAAGGGTTTCCAAGGTTCCCAAGGTTCCAAAGGTTCCAAGGGACGTACGTACGTACGTACGT
>S3
CCAAGGTTCCAAAGGGTTCCCAAGGGTTCCCAAAGGTTCCAAAGGGTTAAGGTTTCCAAGGGTTTCCAAAGGTTCCCAAGGGTTTCCAAGGGTTCCGGTTTCCCAAGGTTCCCAAAGGTTTCCAAAGGTTTCCCAAGGTTCCAACCAAGGTTCCAAAGGGTTCCCAAGGGTTCCCAAAGGTTCCAAAGGGTTAAGGTTTCCAAGGGTTTCCAAAGGTTCCCAAGGGTTTCCAAGGGTTCCGGTTTCCCAAGGTTCCCAAAGGTTTCCAAAGGTTTCCCAAGGTTCCAACCAAGGTTCCAAAGGGTTCCCAAGGGTTCCCAAAGGTTCCAAAGGGTTAAGGTTTCCAAGGGTTTCCAAAGGTTCCCAAGGGTTTCCAAGGGTTCCGGTTTCCCAAGGTTCCCAAAGGTTTCCAAAGGTTTCCCAAGGTTCCAACCAAGGTTCCAAAGGGTTCCCAAGGGTTCCCAAAGGTTCCAAAGGGTTAAGGTTTCCAAGGGTTTCCAAAGGTTCCCAAGGGTTTCCAAGGGTTCCGGTTTCCCAAGGTTCCCAAAGGTTTCCAAAGGTTTCCCAAGGTTCCAACCAAGGTTCCAAAGGGTTCCCAAGGGTTCCCAAAGGTTCCAAAGGGTTAAGGTTTCCAAGGGTTTCCAAAGGTTCCCAAGGGTTTCCAAGGGTTCCGGTTTCCCAAGGTTCCCAAAGGTTTCCAAAGGTTTCCCAAGGTTCCAACCAAGGTTCCAAAGGGTTCCCAAGGGTTCCCAAAGGTTCCAAAGGGTTAAGGTTTCCAAGGGTTTCCAAAGGTTCCCAAGGGTTTCCAAGGGTTCCGGTTTCCCAAGGTTCCCAAAGGTTTCCAAAGGTTTCCCAAGGTTCCAACCAAGGTTCCAAAGGGTTCCCAAGGGTTCCCAAAGGTTCCAAAGGGTTAAGGTTTCCAAGGGTTTCCAAAGGTTCCCAAGGGTTTCCAAGGGTTCCGGTTTCCCAAGGTTCCCAAAGGTTTCCAAAGGTTTCCCAAGGTTCCAACCAAGGTTCCAAAGGGTTCCCAAGGGTTCCCAAAGGTTCCAAAGGGTTAAGGTTTCCAAGGGTTTCCAAAGGTTCCCAAGGGTTTCCAAGGGTTCCGGTTTCCCAAGGTTCCCAAAGGTTTCCAAAGGTTTCCCAAGGTTCCAACCAAGGTTCCAAAGGGTTCCCAAGGGTTCCCAAAGGTTCCAAAGGGTTAAGGTTTCCAAGGGTTTCCAAAGGTTCCCAAGGGTTTCCAAGGGTTCCGGTTTCCCAAGGTTCCCAAAGGTTTCCAAAGGTTTCCCAAGGTTCCAACCAAGGTTCCAAAGGGTTCCCAAGGGTTCCCAAAGGTTCCAAAGGGTTAAGGTTTCCAAGGGTTTCCAAAGGTTCCCAAGGGTTTCCAAGGGTTCCGGTTTCCCAAGGTTCCCAAAGGTTTCCAAAGGTTTCCCAAGGTTCCAACCAAGGTTCCAAAGGGTTCCCAAGGGTTCCCAAAGGTTCCAAAGGGTTAAGGTTTCCAAGGGTTTCCAAAGGTTCCCAAGGGTTTCCAAGGGTTCCGGTTTCCCAAGGTTCCCAAAGGTTTCCAAAGGTTTCCCAAGGTTCCAATTTCAGTCTATGTCTCCCAGCACGTACATCAAAGAGTGCGAGTCAGGGTTTCAGTCTATGTCTCCCAGCACGTACATCAAAGAGTGCGAGTCAGGGTTTCAGTCTATGTCTCCCAGCACGTACATCAAAGAGTGCGAGTCAGGGTTTCAGTCTATGTCTCCCAGCACGTACATCAAAGAGTGCGAGTCAGGGTTTCAGTCTATGTCTCCCAGCACGTACATCAAAGAGTGCGAGTCAGGGTTTCAGTCTATGTCTCCCAGCACGTACATCAAAGAGTGCGAGTCAGGGTTTCAGTCTATGTCTCCCAGCACGTACATCAAAGAGTGCGAGTCAGGGTTTCAGTCTATGTCTCCCAGCACGTACATCAAAGAGTGCGAGTCAGGGCAGTCTATGTCTAGCACGTACATCGAGTGCGAGTCACAGTCTATGTCTAGCACGTACATCGAGTGCGAGTCACAGTCTATGTCTAGCACGTACATCGAGTGCGAGTCACAGTCTATGTCTAGCACGTACATCGAGTGCGAGTCACAGTCTATGTCTAGCACGTACATCGAGTGCGAGTCACAGTCTATGTCTAGCACGTACATCGAGTGCGAGTCACAGTCTATGTCTAGCACGTACATCGAGTGCGAGTCACAGTCTATGTCTAGCACGTACATCGAGTGCGAGTCACAGTCTATGTCTAGCACGTACATCGAGTGCGAGTCACAGTCTATGTCTAGCACGTACATCGAGTGCGAGTCACAGTCTATGTCTAGCACGTACATCGAGTGCGAGTCACAGTCTATGTCTAGCACGTACATCGAGTGCGAGTCACAGTCTATGTCTAGCACGTACATCGAGTGCGAGTCACAGTCTATGTCTAGCACGTACATCGAGTGCGAGTCACAGTCTATGTCTAGCACGTACATCGAGTGCGAGTCAACGTACGTACGTACGTACGT
>S4
AGCGCAAGAGTCATCGCGTCACGTAGCATCGTAGCAAGAGTCATCGAGTGTATCATGTGCAGTCGTACAGTACGTCACGTAGTCATGTGCAGCGTGTCTAGCAGTCTCCATCGTAGCATCGTACAGTATAGCAGTCTCCATATCAGCGCAAGAGTCATCGCGTCACGTAGCATCGTAGCAAGAGTCATCGAGTGTATCATGTGCAGTCGTACAGTACGTCACGTAGTCATGTGCAGCGTGTCTAGCAGTCTCCATCGTAGCATCGTACAGTATAGCAGTCTCCATATCAGCGCAAGAGTCATCGCGTCACGTAGCATCGTAGCAAGAGTCATCGAGTGTATCATGTGCAGTCGTACAGTACGTCACGTAGTCATGTGCAGCGTGTCTAGCAGTCTCCATCGTAGCATCGTACAGTATAGCAGTCTCCATATCAGCGCAAGAGTCATCGCGTCACGTAGCATCGTAGCAAGAGTCATCGAGTGTATCATGTGCAGTCGTACAGTACGTCACGTAGTCATGTGCAGCGTGTCTAGCAGTCTCCATCGTAGCATCGTACAGTATAGCAGTCTCCATATCAGCGCAAGAGTCATCGCGTCACGTAGCATCGTAGCAAGAGTCATCGAGTGTATCATGTGCAGTCGTACAGTACGTCACGTAGTCATGTGCAGCGTGTCTAGCAGTCTCCATCGTAGCATCGTACAGTATAGCAGTCTCCATATCAGCGCAAGAGTCATCGCGTCACGTAGCATCGTAGCAAGAGTCATCGAGTGTATCATGTGCAGTCGTACAGTACGTCACGTAGTCATGTGCAGCGTGTCTAGCAGTCTCCATCGTAGCATCGTACAGTATAGCAGTCTCCATATCAGCGCAAGAGTCATCGCGTCACGTAGCATCGTAGCAAGAGTCATCGAGTGTATCATGTGCAGTCGTACAGTACGTCACGTAGTCATGTGCAGCGTGTCTAGCAGTCTCCATCGTAGCATCGTACAGTATAGCAGTCTCCATATCAGCGCAAGAGTCATCGCGTCACGTAGCATCGTAGCAAGAGTCATCGAGTGTATCATGTGCAGTCGTACAGTACGTCACGTAGTCATGTGCAGCGTGTCTAGCAGTCTCCATCGTAGCATCGTACAGTATAGCAGTCTCCATATCAGCGCAAGAGTCATCGCGTCACGTAGCATCGTAGCAAGAGTCATCGAGTGTATCATGTGCAGTCGTACAGTACGTCACGTAGTCATGTGCAGCGTGTCTAGCAGTCTCCATCGTAGCATCGTACAGTATAGCAGTCTCCATATCAGCGCAAGAGTCATCGCGTCACGTAGCATCGTAGCAAGAGTCATCGAGTGTATCATGTGCAGTCGTACAGTACGTCACGTAGTCATGTGCAGCGTGTCTAGCAGTCTCCATCGTAGCATCGTACAGTATAGCAGTCTCCATATCAGCGCAAGAGTCATCGCGTCACGTAGCATCGTAGCAAGAGTCATCGAGTGTATCATGTGCAGTCGTACAGTACGTCACGTAGTCATGTGCAGCGTGTCTAGCAGTCTCCATCGTAGCATCGTACAGTATAGCAGTCTCCATATCCAGTTTTCTATGTCCTAGCCCACGTACAAATCGAAGTGCGAGGGGTCACAGTTTTCTATGTCCTAGCCCACGTACAAATCGAAGTGCGAGGGGTCACAGTTTTCTATGTCCTAGCCCACGTACAAATCGAAGTGCGAGGGGTCACAGTTTTCTATGTCCTAGCCCACGTACAAATCGAAGTGCGAGGGGTCACAGTTTTCTATGTCCTAGCCCACGTACAAATCGAAGTGCGAGGGGTCACAGTTTTCTATGTCCTAGCCCACGTACAAATCGAAGTGCGAGGGGTCACAGTTTTCTATGTCCTAGCCCACGTACAAATCGAAGTGCGAGGGGTCACAGTTTTCTATGTCCTAGCCCACGTACAAATCGAAGTGCGAGGGGTCACAGCTATGTCTTAGACGCATACTCGGAGTGCGATCACAGCTATGTCTTAGACGCATACTCGGAGTGCGATCACAGCTATGTCTTAGACGCATACTCGGAGTGCGATCACAGCTATGTCTTAGACGCATACTCGGAGTGCGATCACAGCTATGTCTTAGACGCATACTCGGAGTGCGATCACAGCTATGTCTTAGACGCATACTCGGAGTGCGATCACAGCTATGTCTTAGACGCATACTCGGAGTGCGATCACAGCTATGTCTTAGACGCATACTCGGAGTGCGATCACAGCTATGTCTTAGACGCATACTCGGAGTGCGATCACAGCTATGTCTTAGACGCATACTCGGAGTGCGATCACAGCTATGTCTTAGACGCATACTCGGAGTGCGATCACAGCTATGTCTTAGACGCATACTCGGAGTGCGATCACAGCTATGTCTTAGACGCATACTCGGAGTGCGATCACAGCTATGTCTTAGACGCATACTCGGAGTGCGATCACAGCTATGTCTTAGACGCATACTCGGAGTGCGATCAACGTACGTACGTACGTACGT
